# Supplementary material for: Genome-Wide Identification and Analysis of the Methylation of lncRNAs and Prognostic Implications in the Glioma
Source: Front Oncol. 2021 Jan 8;10:607047. doi: 10.3389/fonc.2020.607047 (PMC7820673; doi:10.3389/fonc.2020.607047)
Supplement: Supplementary file 2 [file Table_1.xlsx]

## Sheet: Sheet1
Table S1 The differentially expressed lncRNAs between LGG and GBM subjects
LncRNAs	Statistics	Fold Change	P value	FDR
ENSG00000233941	75.0625	547.653	4.56055e-18	1.938e-16
ENSG00000257747	206.871	443.486	6.61445e-47	1.64791e-44
ENSGR0000270726	679.938	256.754	6.89234e-150	1.75148e-146
ENSG00000261695	84.5309	238.217	3.78264e-20	1.92249e-18
ENSG00000232558	720.103	212.096	1.27117e-158	4.03786e-155
ENSG00000225107	337.021	203.2	2.84177e-75	1.71941e-72
ENSG00000256750	6.73657	185.824	0.0094456	0.0361276
ENSG00000260603	2051.13	114.387	0	0
ENSG00000234854	501.392	110.052	4.73194e-111	8.58914e-108
ENSG00000254366	95.3248	109.382	1.61572e-22	9.96572e-21
ENSG00000253681	62.4821	87.119	2.68871e-15	9.30866e-14
ENSG00000250874	33.8816	65.9374	5.85701e-09	9.67739e-08
ENSG00000261213	71.5384	62.5582	2.71909e-17	1.10028e-15
ENSG00000256273	89.9082	61.9962	2.49466e-21	1.40876e-19
ENSG00000204362	139.11	54.911	4.16655e-32	5.45775e-30
ENSG00000227706	38.2391	52.517	6.25862e-10	1.19223e-08
ENSG00000224149	6.41404	52.3939	0.0113222	0.0420519
ENSG00000237374	25.9962	47.7346	3.42086e-07	4.08579e-06
ENSG00000250838	6.98399	47.4644	0.00822421	0.032372
ENSG00000229776	356.065	33.0404	2.02539e-79	1.4297e-76
ENSG00000223623	24.2584	28.4837	8.42375e-07	9.33148e-06
ENSG00000250375	11.4153	28.407	0.000728433	0.00404876
ENSG00000236453	67.2353	27.2306	2.40961e-16	8.95218e-15
ENSG00000256256	6.44439	26.7586	0.0111303	0.0414922
ENSG00000248329	10.2767	26.3948	0.00134724	0.00691359
ENSG00000228176	9.38249	23.5498	0.00219068	0.0105235
ENSG00000176320	786.04	23.5129	5.85189e-173	2.47847e-169
ENSG00000237189	45.8951	23.3666	1.24756e-11	2.90853e-10
ENSG00000225882	48.9875	23.1084	2.57597e-12	6.46843e-11
ENSG00000251264	465.572	23.0522	2.94628e-103	4.67944e-100
ENSG00000273388	123.804	21.9311	9.29935e-29	9.68504e-27
ENSG00000229225	16.5706	21.8025	4.68724e-05	0.000351779
ENSG00000249001	258.786	20.394	3.15636e-58	1.2153e-55
ENSG00000261036	10.9488	20.3579	0.000936641	0.00503212
ENSG00000230694	7.56068	20.279	0.00596554	0.0246098
ENSG00000254337	97.0546	20.135	6.74432e-23	4.32795e-21
ENSG00000230838	328.376	19.9358	2.16986e-73	1.19871e-70
ENSG00000233338	100.983	19.8667	9.27743e-24	6.33758e-22
ENSG00000205537	47.6407	19.8448	5.11949e-12	1.24375e-10
ENSG00000228560	18.3526	19.5822	1.83572e-05	0.000151916
ENSG00000256513	176.068	19.1804	3.49981e-40	6.73767e-38
ENSG00000233858	214.138	19.1088	1.71864e-48	4.54939e-46
ENSG00000256166	17.9574	18.8703	2.25903e-05	0.000182707
ENSG00000264067	88.0208	18.7296	6.47693e-21	3.45781e-19
ENSG00000224127	18.3323	18.1821	1.8554e-05	0.000152874
ENSG00000253702	105.649	18.033	8.80379e-25	6.24921e-23
ENSG00000253821	53.4898	17.7178	2.59933e-13	7.27469e-12
ENSG00000226012	49.3396	17.3939	2.15275e-12	5.45964e-11
ENSG00000178130	9.55039	16.8515	0.00199907	0.0097207
ENSG00000256389	9.54809	16.6138	0.00200158	0.00972544
ENSG00000259473	7.58684	16.3761	0.00587959	0.0243422
ENSG00000249639	29.5904	15.7769	5.33697e-08	7.49299e-07
ENSG00000231776	80.6374	15.6772	2.71175e-19	1.27142e-17
ENSG00000261382	50.9203	15.3792	9.61941e-13	2.53052e-11
ENSG00000269186	20.3014	15.2159	6.61519e-06	6.10404e-05
ENSG00000230623	206.472	14.7416	8.08323e-47	1.97511e-44
ENSG00000234275	22.1847	14.737	2.47642e-06	2.46981e-05
ENSG00000225528	618.07	14.6687	1.96549e-136	4.16226e-133
ENSG00000222032	61.2243	14.6504	5.09291e-15	1.71192e-13
ENSG00000235431	33.7028	14.5846	6.42097e-09	1.0473e-07
ENSG00000269927	205.794	13.9495	1.13667e-46	2.72499e-44
ENSG00000236627	105.788	13.8962	8.20595e-25	5.85757e-23
ENSG00000242407	24.5234	13.6587	7.34122e-07	8.29871e-06
ENSG00000236028	31.4675	13.3817	2.02806e-08	3.03516e-07
ENSG00000258861	14.5096	13.2052	0.000139445	0.000938224
ENSG00000233535	408.309	13.182	8.55655e-91	8.36304e-88
ENSG00000249746	72.2862	12.9998	1.86147e-17	7.65431e-16
ENSG00000260756	82.283	12.9862	1.17934e-19	5.71935e-18
ENSG00000251031	264.844	12.7051	1.50879e-59	5.99084e-57
ENSG00000227330	35.6423	12.5679	2.37078e-09	4.17218e-08
ENSG00000248266	6.80819	12.4956	0.00907406	0.0349909
ENSG00000253632	66.7381	11.9657	3.1008e-16	1.14199e-14
ENSG00000224048	71.5907	11.8867	2.64801e-17	1.07494e-15
ENSG00000251320	7.90139	11.8349	0.00493969	0.0210475
ENSG00000241131	255.525	11.8252	1.62218e-57	5.88897e-55
ENSG00000235601	15.0789	11.3877	0.000103107	0.000713549
ENSG00000256071	29.3332	11.3871	6.09426e-08	8.4627e-07
ENSG00000237819	350.94	11.3197	2.64566e-78	1.76925e-75
ENSG00000260611	135.055	11.1534	3.21105e-31	3.96112e-29
ENSG00000268416	159.228	11.0404	1.6681e-36	2.82598e-34
ENSG00000226806	12.031	10.9167	0.000523227	0.00301072
ENSG00000267013	141.463	10.8889	1.27455e-32	1.74134e-30
ENSG00000254605	118.49	10.8399	1.35425e-27	1.24689e-25
ENSG00000223492	10.0666	10.6322	0.0015098	0.00762459
ENSG00000269900	453.018	10.6104	1.5898e-100	2.24444e-97
ENSG00000249942	18.1813	10.5642	2.0084e-05	0.000164365
ENSG00000268889	433.704	10.5211	2.53908e-96	3.22615e-93
ENSG00000224959	93.8096	10.4989	3.47377e-22	2.07219e-20
ENSG00000261466	10.7341	10.4813	0.00105181	0.00557541
ENSG00000229271	14.0056	10.4759	0.000182265	0.00118823
ENSG00000230400	55.1699	10.4631	1.10546e-13	3.27412e-12
ENSG00000255269	14.0997	10.3901	0.000173373	0.00113796
ENSG00000224184	370.484	10.3796	1.46838e-82	1.24381e-79
ENSG00000271736	39.6062	10.3768	3.10701e-10	6.07348e-09
ENSG00000258897	37.0686	10.3512	1.14045e-09	2.09704e-08
ENSG00000136315	411.67	10.2995	1.5872e-91	1.68058e-88
ENSG00000184324	19.3112	10.2134	1.11051e-05	9.64467e-05
ENSG00000262074	430.338	10.0946	1.37219e-95	1.58501e-92
ENSG00000261316	99.3193	10.092	2.14901e-23	1.44473e-21
ENSG00000239715	108.606	10.0681	1.97981e-25	1.49735e-23
ENSG00000231427	402.903	10.0509	1.28519e-89	1.16641e-86
ENSG00000224391	40.5976	10.0282	1.87032e-10	3.71898e-09
ENSG00000230834	6.79784	9.9185	0.0091268	0.035141
ENSG00000260265	23.7111	9.9113	1.11935e-06	1.19919e-05
ENSG00000234787	95.4968	9.86233	1.48134e-22	9.22644e-21
ENSG00000223942	52.8839	9.81349	3.53853e-13	9.77404e-12
ENSG00000260857	14.1306	9.74808	0.000170549	0.00112188
ENSG00000251151	44.9111	9.70249	2.06189e-11	4.5962e-10
ENSG00000228630	53.2489	9.64088	2.93854e-13	8.17005e-12
ENSG00000255921	130.348	9.61134	3.4394e-30	3.93702e-28
ENSG00000266835	270.73	9.53583	7.86658e-61	3.22428e-58
ENSG00000270123	27.7621	9.51637	1.37187e-07	1.78413e-06
ENSG00000203446	134.34	9.49036	4.60289e-31	5.51739e-29
ENSG00000250451	35.2399	9.23198	2.91486e-09	5.06651e-08
ENSG00000230630	347.648	9.22883	1.37826e-77	8.75611e-75
ENSG00000227365	64.0862	9.22395	1.19091e-15	4.14566e-14
ENSG00000267374	357.372	9.09434	1.05178e-79	7.86116e-77
ENSG00000243636	9.73522	8.89128	0.00180771	0.00890605
ENSG00000223812	273.115	8.83844	2.37748e-61	1.04167e-58
ENSG00000229108	224.592	8.71989	9.01124e-51	2.6022e-48
ENSG00000235884	330.833	8.7042	6.32892e-74	3.65524e-71
ENSG00000172965	366.659	8.65423	9.99166e-82	7.93462e-79
ENSG00000233236	17.1516	8.59567	3.45115e-05	0.000267217
ENSG00000225785	8.97951	8.58011	0.00273023	0.0126885
ENSG00000228536	230.901	8.48117	3.79136e-52	1.1203e-49
ENSG00000267045	219.153	8.4399	1.38404e-49	3.82297e-47
ENSG00000255021	10.4913	8.43701	0.00119938	0.00625844
ENSG00000228876	10.3708	8.42107	0.00128024	0.0066125
ENSG00000233521	88.8686	8.40621	4.21934e-21	2.31081e-19
ENSG00000250544	18.7602	8.39612	1.48229e-05	0.000125476
ENSG00000224397	151.867	8.32786	6.77571e-35	1.0499e-32
ENSG00000249641	16.8499	8.19865	4.04565e-05	0.000307257
ENSG00000232325	80.4564	8.12601	2.97187e-19	1.38826e-17
ENSG00000237013	32.6864	8.11375	1.08292e-08	1.70503e-07
ENSG00000268505	26.7332	8.08971	2.33578e-07	2.88701e-06
ENSG00000249196	10.6176	8.03072	0.00112016	0.00589349
ENSG00000223786	33.0519	8.00739	8.97309e-09	1.43955e-07
ENSG00000254526	6.47223	7.89967	0.0109573	0.0409601
ENSG00000265843	10.236	7.83939	0.00137728	0.0070535
ENSG00000230978	17.7981	7.82735	2.4563e-05	0.000197281
ENSG00000224413	98.1663	7.81573	3.8469e-23	2.49381e-21
ENSG00000261260	6.84726	7.70639	0.00887771	0.0343693
ENSG00000273143	113.3	7.64706	1.85515e-26	1.54062e-24
ENSG00000242207	6.60618	7.64691	0.0101626	0.0384646
ENSG00000272274	237.148	7.64433	1.64656e-53	5.50557e-51
ENSG00000258694	58.5371	7.60242	1.99496e-14	6.32119e-13
ENSG00000233384	271.078	7.54876	6.60572e-61	2.79774e-58
ENSG00000230390	7.56572	7.53467	0.00594888	0.024552
ENSG00000235385	75.518	7.50658	3.62087e-18	1.5702e-16
ENSG00000272763	40.9802	7.46817	1.53781e-10	3.09658e-09
ENSG00000236663	232.575	7.45493	1.63609e-52	5.07027e-50
ENSG00000227674	26.0892	7.42682	3.25998e-07	3.91505e-06
ENSG00000248223	306.017	7.40295	1.61044e-68	8.52593e-66
ENSG00000237070	111.373	7.37449	4.90316e-26	3.84565e-24
ENSG00000227455	280.524	7.31568	5.77377e-63	2.62006e-60
ENSG00000222041	301.66	7.31534	1.43288e-67	7.28245e-65
ENSG00000251003	290.39	7.23841	4.08933e-65	1.99842e-62
ENSG00000250266	29.3109	7.23529	6.16481e-08	8.52341e-07
ENSG00000261170	160.345	7.22285	9.51304e-37	1.63341e-34
ENSG00000227634	26.4673	7.19931	2.68043e-07	3.27162e-06
ENSG00000234520	7.07314	7.09901	0.00782478	0.0310728
ENSG00000233854	70.1398	7.05855	5.52479e-17	2.16661e-15
ENSG00000228573	43.1789	7.02402	4.99575e-11	1.05617e-09
ENSG00000231817	118.816	7.02003	1.14922e-27	1.07368e-25
ENSG00000243620	208.196	6.99443	3.39905e-47	8.63766e-45
ENSG00000237396	36.6208	6.95275	1.43494e-09	2.61209e-08
ENSG00000223396	281.666	6.91696	3.25537e-63	1.53196e-60
ENSG00000254417	12.2412	6.90671	0.000467445	0.00272323
ENSG00000267452	247.98	6.89595	7.1578e-56	2.52631e-53
ENSG00000261156	147.989	6.88623	4.76906e-34	7.1289e-32
ENSG00000235142	191.288	6.85724	1.66416e-43	3.70962e-41
ENSG00000226702	68.3671	6.83349	1.35723e-16	5.16316e-15
ENSG00000259907	22.6458	6.78548	1.94782e-06	1.98628e-05
ENSG00000231482	31.9604	6.78086	1.57346e-08	2.40582e-07
ENSG00000253552	106.396	6.72639	6.03677e-25	4.40823e-23
ENSG00000230432	175.401	6.72141	4.8934e-40	9.27994e-38
ENSG00000250133	6.42904	6.71863	0.0112269	0.0417592
ENSG00000258717	152.71	6.70406	4.43144e-35	6.95134e-33
ENSG00000270190	9.87109	6.60556	0.00167896	0.00836256
ENSG00000240350	46.8576	6.56061	7.63365e-12	1.82318e-10
ENSG00000226822	21.5575	6.54672	3.43381e-06	3.33818e-05
ENSG00000233834	178.523	6.5354	1.0182e-40	1.99035e-38
ENSG00000256325	118.789	6.51966	1.16477e-27	1.08026e-25
ENSG00000234380	255.559	6.45391	1.59466e-57	5.88897e-55
ENSG00000253455	11.8431	6.43899	0.000578765	0.00329766
ENSG00000251598	35.7696	6.37895	2.22091e-09	3.93568e-08
ENSG00000260850	183.77	6.36702	7.28372e-42	1.56859e-39
ENSG00000249267	57.0207	6.36571	4.31248e-14	1.32354e-12
ENSG00000260073	11.4903	6.36	0.000699604	0.00390218
ENSG00000254007	10.4094	6.35797	0.00125373	0.00649403
ENSG00000226812	25.2272	6.33931	5.09575e-07	5.89141e-06
ENSG00000250509	19.9611	6.28055	7.90322e-06	7.16251e-05
ENSG00000204277	140.628	6.27642	1.94015e-32	2.5949e-30
ENSG00000255745	7.81413	6.27157	0.00518394	0.0219704
ENSG00000250126	39.6459	6.19704	3.04441e-10	5.96029e-09
ENSG00000234264	76.5182	6.19328	2.1819e-18	9.55972e-17
ENSG00000258425	49.4097	6.18283	2.07713e-12	5.28897e-11
ENSG00000231789	234.465	6.16659	6.33388e-53	2.01196e-50
ENSG00000235077	200.934	6.12007	1.30609e-45	3.07317e-43
ENSG00000233818	167.894	6.11829	2.13424e-38	3.81938e-36
ENSG00000227718	8.40146	6.10881	0.0037492	0.0166448
ENSG00000230825	232.134	6.10491	2.04129e-52	6.17539e-50
ENSG00000262768	43.7068	6.1032	3.81438e-11	8.18674e-10
ENSG00000266970	209.112	6.06392	2.14623e-47	5.56531e-45
ENSG00000239922	237.419	6.0549	1.43732e-53	4.93583e-51
ENSG00000268157	75.3925	6.04543	3.85846e-18	1.66189e-16
ENSG00000196589	40.8822	6.04433	1.61688e-10	3.24551e-09
ENSG00000234883	235.532	6.01869	3.70606e-53	1.20742e-50
ENSG00000258815	13.3819	5.9605	0.000254067	0.00159811
ENSG00000253983	153.372	5.9601	3.17628e-35	5.10859e-33
ENSG00000249867	118.321	5.94092	1.47475e-27	1.34807e-25
ENSG00000238117	145.983	5.9354	1.30961e-33	1.89089e-31
ENSG00000225007	108.871	5.91638	1.73199e-25	1.31776e-23
ENSG00000249463	24.3391	5.91223	8.07817e-07	9.01153e-06
ENSG00000251325	70.1301	5.89718	5.55195e-17	2.17056e-15
ENSG00000230489	9.60807	5.89455	0.00193724	0.00944897
ENSG00000254251	122.159	5.88933	2.1311e-28	2.13211e-26
ENSG00000237864	110.406	5.86062	7.98431e-26	6.1859e-24
ENSG00000251619	21.7753	5.85747	3.06522e-06	3.00509e-05
ENSG00000237445	24.5042	5.8484	7.41478e-07	8.36698e-06
ENSG00000230148	125.678	5.76121	3.61737e-29	3.9284e-27
ENSG00000258793	11.2802	5.7519	0.000783361	0.00431256
ENSG00000225649	219.587	5.74249	1.11313e-49	3.14298e-47
ENSG00000248323	194.399	5.72382	3.48408e-44	7.90513e-42
ENSG00000263450	13.6777	5.72303	0.000217015	0.00139192
ENSG00000237857	141.779	5.71139	1.08713e-32	1.50142e-30
ENSG00000253832	21.9751	5.69163	2.76209e-06	2.73753e-05
ENSG00000258927	21.0292	5.66361	4.52343e-06	4.302e-05
ENSG00000130600	215.896	5.64412	7.10685e-49	1.92127e-46
ENSG00000227363	23.4021	5.62927	1.31438e-06	1.39055e-05
ENSG00000189229	87.4928	5.62626	8.45851e-21	4.47808e-19
ENSG00000228255	12.4761	5.62005	0.000412202	0.0024417
ENSG00000249184	10.3237	5.61253	0.0013133	0.00676128
ENSG00000242512	197.703	5.54286	6.6234e-45	1.53013e-42
ENSG00000226835	68.66	5.5263	1.16989e-16	4.50443e-15
ENSG00000236054	153.441	5.50984	3.06759e-35	4.99702e-33
ENSG00000238097	24.5664	5.48355	7.17925e-07	8.12285e-06
ENSG00000257530	19.5794	5.47212	9.65066e-06	8.50945e-05
ENSG00000237485	7.49558	5.45926	0.00618505	0.0253507
ENSG00000232192	40.5808	5.43463	1.88656e-10	3.74541e-09
ENSG00000214407	62.2384	5.39679	3.04292e-15	1.04214e-13
ENSG00000258803	26.6728	5.38278	2.40988e-07	2.9757e-06
ENSG00000266913	106.607	5.36269	5.42903e-25	4.01054e-23
ENSG00000240093	82.2905	5.36069	1.17486e-19	5.71935e-18
ENSG00000229588	134.879	5.35161	3.50828e-31	4.28618e-29
ENSG00000255750	78.499	5.33101	8.00374e-19	3.67132e-17
ENSG00000226798	17.5527	5.3275	2.79458e-05	0.000221786
ENSG00000205628	52.6074	5.30708	4.07352e-13	1.11548e-11
ENSG00000241280	60.6806	5.29095	6.713e-15	2.23286e-13
ENSG00000267147	106.54	5.27655	5.61504e-25	4.12397e-23
ENSG00000249740	183.316	5.27641	9.14937e-42	1.90577e-39
ENSG00000260057	124.96	5.24732	5.19295e-29	5.54468e-27
ENSG00000246273	179.945	5.24508	4.98182e-41	9.89046e-39
ENSG00000226846	33.1908	5.21546	8.35462e-09	1.34884e-07
ENSG00000230918	44.104	5.1982	3.11386e-11	6.77478e-10
ENSG00000260958	23.6457	5.19028	1.15801e-06	1.23645e-05
ENSG00000266869	17.1917	5.17422	3.37908e-05	0.000262918
ENSG00000272524	19.2059	5.16859	1.17352e-05	0.000101296
ENSG00000203585	132.294	5.16596	1.28998e-30	1.49005e-28
ENSG00000251629	135.9	5.14978	2.09856e-31	2.69336e-29
ENSG00000259001	188.145	5.12116	8.07884e-43	1.76982e-40
ENSG00000229647	166.468	5.11913	4.37231e-38	7.71591e-36
ENSG00000228735	118.897	5.11182	1.10298e-27	1.03811e-25
ENSG00000232788	183.411	5.05732	8.72153e-42	1.84693e-39
ENSG00000249911	171.905	5.0361	2.83887e-39	5.30452e-37
ENSG00000233429	180.232	5.03368	4.31361e-41	8.69979e-39
ENSG00000249304	32.6816	5.02633	1.08557e-08	1.70709e-07
ENSG00000224563	13.5911	5.017	0.000227261	0.00144813
ENSG00000245651	182.42	5.01406	1.43532e-41	2.94149e-39
ENSG00000234396	36.8188	5.01043	1.29632e-09	2.36993e-08
ENSG00000249061	94.1436	5.00902	2.93447e-22	1.76708e-20
ENSG00000260922	25.599	5.00872	4.20268e-07	4.93523e-06
ENSG00000225126	36.4631	4.9938	1.55583e-09	2.816e-08
ENSG00000260009	8.57876	4.98536	0.00340107	0.0153177
ENSG00000256006	99.0264	4.97348	2.49156e-23	1.65747e-21
ENSG00000241884	15.8879	4.97128	6.72083e-05	0.000486858
ENSG00000234506	133.786	4.95677	6.08668e-31	7.16087e-29
ENSG00000260701	9.31277	4.94952	0.00227562	0.0108618
ENSG00000251604	52.355	4.93983	4.63227e-13	1.25229e-11
ENSG00000257588	83.4556	4.93626	6.51627e-20	3.23421e-18
ENSG00000260833	156.427	4.92671	6.82808e-36	1.14155e-33
ENSG00000234455	20.5331	4.9251	5.86086e-06	5.47559e-05
ENSG00000258100	83.9005	4.92497	5.20322e-20	2.61313e-18
ENSG00000242125	169.905	4.92171	7.76036e-39	1.42903e-36
ENSG00000257114	98.8871	4.9191	2.67317e-23	1.76902e-21
ENSG00000231298	78.198	4.91387	9.3215e-19	4.2604e-17
ENSG00000263105	68.2532	4.91166	1.4379e-16	5.45373e-15
ENSG00000266268	29.7717	4.90992	4.86038e-08	6.90012e-07
ENSG00000232053	111.487	4.89734	4.62784e-26	3.65226e-24
ENSG00000271762	145.429	4.87768	1.73064e-33	2.47073e-31
ENSG00000187156	21.3059	4.8576	3.91528e-06	3.76021e-05
ENSG00000259485	25.0396	4.85504	5.61652e-07	6.4524e-06
ENSG00000269985	79.2192	4.85194	5.55879e-19	2.57774e-17
ENSG00000224298	36.9707	4.84942	1.19918e-09	2.19867e-08
ENSG00000226965	18.1512	4.8444	2.04041e-05	0.000166189
ENSG00000246095	11.0389	4.83104	0.000892176	0.00482177
ENSG00000238280	44.2919	4.82806	2.82884e-11	6.21855e-10
ENSG00000224649	8.12647	4.81571	0.00436236	0.0189507
ENSG00000248810	141.291	4.80267	1.38943e-32	1.8781e-30
ENSG00000261298	12.0041	4.78876	0.000530839	0.00304783
ENSG00000228162	82.6243	4.78853	9.92288e-20	4.84924e-18
ENSG00000250538	137.914	4.77929	7.61197e-32	9.86915e-30
ENSG00000256226	58.4868	4.77138	2.04654e-14	6.46851e-13
ENSG00000253892	10.5792	4.76248	0.00114367	0.00600474
ENSG00000256268	34.5501	4.74268	4.15414e-09	6.99537e-08
ENSG00000258125	8.74681	4.74089	0.00310144	0.0141649
ENSG00000250777	16.8873	4.73434	3.96661e-05	0.000301976
ENSG00000233922	126.224	4.73285	2.74632e-29	3.00816e-27
ENSG00000266928	26.4441	4.73162	2.7128e-07	3.30478e-06
ENSG00000226779	7.22019	4.69311	0.0072088	0.02894
ENSG00000258131	38.3532	4.69293	5.90298e-10	1.13114e-08
ENSG00000261295	161.588	4.69288	5.08944e-37	8.85842e-35
ENSG00000225765	153.082	4.68004	3.67602e-35	5.83843e-33
ENSG00000266795	32.4706	4.67619	1.21011e-08	1.88659e-07
ENSG00000224382	41.2097	4.67044	1.36741e-10	2.77102e-09
ENSG00000232650	55.0218	4.66986	1.19197e-13	3.50584e-12
ENSG00000234190	16.1629	4.65097	5.81226e-05	0.000426389
ENSG00000259974	27.4984	4.64215	1.57226e-07	2.0179e-06
ENSG00000239002	145.366	4.64059	1.78658e-33	2.52226e-31
ENSG00000267461	35.0271	4.63796	3.2515e-09	5.56787e-08
ENSG00000251049	10.0058	4.63497	0.00156044	0.00783986
ENSG00000258791	27.8668	4.62681	1.2996e-07	1.6971e-06
ENSG00000266976	26.376	4.62351	2.81004e-07	3.41342e-06
ENSG00000228800	16.5366	4.61811	4.77189e-05	0.000357708
ENSG00000227145	26.3851	4.59977	2.79696e-07	3.40403e-06
ENSG00000223770	70.921	4.59669	3.71825e-17	1.47638e-15
ENSG00000261801	156.327	4.58255	7.18004e-36	1.1848e-33
ENSG00000249378	71.0905	4.58124	3.41211e-17	1.35907e-15
ENSG00000254350	10.5604	4.57535	0.00115537	0.00605616
ENSG00000227386	6.61383	4.5605	0.010119	0.0383454
ENSG00000231412	24.378	4.5576	7.91678e-07	8.85481e-06
ENSG00000256884	114.27	4.54677	1.13736e-26	9.76438e-25
ENSG00000197463	46.1681	4.51829	1.08532e-11	2.54899e-10
ENSG00000229912	14.0384	4.50903	0.000179111	0.00117067
ENSG00000236921	45.3712	4.50363	1.63013e-11	3.67893e-10
ENSG00000246876	11.0953	4.49862	0.000865463	0.00469212
ENSG00000233080	135.846	4.49512	2.15638e-31	2.7399e-29
ENSG00000231574	65.8899	4.49363	4.76831e-16	1.7261e-14
ENSG00000260310	7.85816	4.48548	0.00505918	0.0214918
ENSG00000230499	109.494	4.46882	1.26476e-25	9.68077e-24
ENSG00000263893	41.7798	4.45037	1.02153e-10	2.09349e-09
ENSG00000223486	113.313	4.44018	1.84226e-26	1.53999e-24
ENSG00000258776	20.3648	4.43443	6.39966e-06	5.92669e-05
ENSG00000240758	150.895	4.42746	1.10516e-34	1.69183e-32
ENSG00000227094	103.293	4.42167	2.89024e-24	2.01777e-22
ENSG00000257346	54.0989	4.42008	1.90644e-13	5.468e-12
ENSG00000256149	32.4719	4.41502	1.2093e-08	1.88659e-07
ENSG00000225205	149.733	4.40591	1.98346e-34	3.00022e-32
ENSG00000269970	111.535	4.40376	4.51858e-26	3.58832e-24
ENSG00000237987	36.4347	4.4036	1.57871e-09	2.85336e-08
ENSG00000267583	133.175	4.3942	8.27885e-31	9.65056e-29
ENSG00000248693	20.6127	4.38846	5.62225e-06	5.26816e-05
ENSG00000227128	21.9602	4.38662	2.78366e-06	2.75676e-05
ENSG00000260135	30.5202	4.38044	3.30411e-08	4.83664e-07
ENSG00000260454	29.6995	4.3739	5.04473e-08	7.1379e-07
ENSG00000223966	8.00032	4.36471	0.00467691	0.0200895
ENSG00000248964	21.4359	4.36471	3.65849e-06	3.54305e-05
ENSG00000259446	95.7201	4.36388	1.32329e-22	8.28265e-21
ENSG00000265485	117.699	4.35296	2.01783e-27	1.80553e-25
ENSG00000258754	146.159	4.34988	1.19851e-33	1.75038e-31
ENSG00000237352	122.297	4.34862	1.98724e-28	2.00396e-26
ENSG00000253931	25.731	4.34538	3.9247e-07	4.6259e-06
ENSG00000256948	38.9574	4.34375	4.33159e-10	8.37705e-09
ENSG00000223652	94.3013	4.34024	2.70971e-22	1.6395e-20
ENSG00000249859	144.642	4.31152	2.57143e-33	3.5904e-31
ENSG00000236651	15.8626	4.30873	6.81128e-05	0.000492007
ENSG00000234199	71.195	4.29529	3.23607e-17	1.293e-15
ENSG00000237643	25.4118	4.28763	4.63069e-07	5.40787e-06
ENSG00000236393	34.826	4.28675	3.6052e-09	6.14045e-08
ENSG00000253500	93.1391	4.27479	4.87458e-22	2.85421e-20
ENSG00000254560	113.882	4.2597	1.38327e-26	1.17959e-24
ENSG00000234754	95.9509	4.25349	1.1777e-22	7.40786e-21
ENSG00000231666	27.0374	4.24375	1.99555e-07	2.503e-06
ENSG00000267123	53.7396	4.22691	2.28901e-13	6.50652e-12
ENSG00000223561	139.809	4.22193	2.93041e-32	3.87851e-30
ENSG00000228909	22.9013	4.20901	1.70538e-06	1.7517e-05
ENSG00000254946	15.0392	4.20864	0.000105302	0.00072637
ENSG00000227466	24.297	4.20533	8.25694e-07	9.17792e-06
ENSG00000235997	115.723	4.20098	5.46676e-27	4.82365e-25
ENSG00000254321	12.7293	4.19495	0.000359964	0.00216558
ENSG00000234147	126.664	4.19245	2.19998e-29	2.43069e-27
ENSG00000243273	8.22289	4.19244	0.00413654	0.018105
ENSG00000259275	60.3532	4.19068	7.92773e-15	2.5846e-13
ENSG00000231106	55.5842	4.17211	8.95413e-14	2.69024e-12
ENSG00000255308	8.36889	4.17117	0.00381699	0.0168633
ENSG00000257219	115.217	4.16897	7.05447e-27	6.18166e-25
ENSG00000223949	108.095	4.16763	2.56169e-25	1.91464e-23
ENSG00000258476	119.265	4.15787	9.16232e-28	8.75311e-26
ENSG00000239219	135.671	4.14521	2.35449e-31	2.96199e-29
ENSG00000226097	8.0249	4.13921	0.00461385	0.0198455
ENSG00000230812	123.748	4.13496	9.56304e-29	9.8787e-27
ENSG00000205325	18.5935	4.12884	1.61767e-05	0.000135671
ENSG00000231210	9.63209	4.12859	0.00191207	0.00934413
ENSG00000235733	77.4507	4.12621	1.36076e-18	6.06659e-17
ENSG00000237181	134.564	4.12468	4.11184e-31	4.97572e-29
ENSG00000233817	48.8689	4.12386	2.73652e-12	6.8177e-11
ENSG00000254919	135.517	4.1185	2.54522e-31	3.17055e-29
ENSG00000232021	133.856	4.09734	5.87403e-31	6.97527e-29
ENSG00000256571	21.2195	4.09291	4.09579e-06	3.91875e-05
ENSG00000227589	11.2634	4.09026	0.000790501	0.00433871
ENSG00000251230	51.5282	4.08961	7.05768e-13	1.88789e-11
ENSG00000260597	7.44934	4.08093	0.00634596	0.0259099
ENSG00000253115	20.2123	4.0796	6.93074e-06	6.37668e-05
ENSG00000233529	89.075	4.07593	3.80119e-21	2.09082e-19
ENSG00000235947	16.3273	4.07292	5.32907e-05	0.000394358
ENSG00000236106	111.827	4.06699	3.89804e-26	3.115e-24
ENSG00000225039	27.1534	4.06681	1.87939e-07	2.37135e-06
ENSG00000260989	23.0906	4.06391	1.54542e-06	1.60556e-05
ENSG00000261305	43.4879	4.05231	4.26595e-11	9.07926e-10
ENSG00000258943	116.232	4.0456	4.22785e-27	3.75658e-25
ENSG00000230024	91.1049	4.03905	1.36255e-21	7.79844e-20
ENSG00000234426	17.5601	4.03248	2.78375e-05	0.000221065
ENSG00000215117	49.2221	4.03073	2.28561e-12	5.78506e-11
ENSG00000261618	60.4628	4.02284	7.49828e-15	2.46184e-13
ENSG00000231290	127.939	4.01113	1.15717e-29	1.31277e-27
ENSG00000245522	114.602	4.00865	9.62041e-27	8.37239e-25
ENSG00000260352	70.6712	4.00041	4.22016e-17	1.67045e-15
ENSG00000270017	127.444	3.99261	1.48506e-29	1.66983e-27
ENSG00000248187	77.6102	3.98593	1.25522e-18	5.6556e-17
ENSG00000246228	96.1011	3.98546	1.09164e-22	6.90067e-21
ENSG00000186148	126.896	3.98243	1.95756e-29	2.18182e-27
ENSG00000232211	6.54582	3.97957	0.0105131	0.0395323
ENSG00000234869	113.823	3.97318	1.42465e-26	1.20678e-24
ENSG00000257139	120.212	3.95906	5.68357e-28	5.55503e-26
ENSG00000269481	124.151	3.95901	7.80892e-29	8.26834e-27
ENSG00000224174	125.421	3.95504	4.11661e-29	4.43268e-27
ENSG00000247345	30.0071	3.94455	4.30477e-08	6.15951e-07
ENSG00000226363	104.024	3.94437	1.99885e-24	1.41096e-22
ENSG00000243550	8.85727	3.93889	0.00291924	0.0134488
ENSG00000251454	20.0002	3.93458	7.74357e-06	7.02283e-05
ENSG00000272141	37.5266	3.93308	9.01742e-10	1.68493e-08
ENSG00000257878	21.8137	3.93039	3.00441e-06	2.95237e-05
ENSG00000247095	123.972	3.92813	8.54519e-29	8.97316e-27
ENSG00000227195	123.457	3.92768	1.10765e-28	1.13498e-26
ENSG00000228842	50.7528	3.92187	1.04761e-12	2.74453e-11
ENSG00000224717	89.5633	3.9142	2.96986e-21	1.64782e-19
ENSG00000236481	14.324	3.90781	0.000153887	0.00102104
ENSG00000271590	46.6295	3.90749	8.57574e-12	2.0367e-10
ENSG00000251169	26.4949	3.90654	2.64233e-07	3.23132e-06
ENSG00000267069	8.47851	3.89846	0.00359366	0.0160496
ENSG00000230074	117.937	3.88782	1.78987e-27	1.62444e-25
ENSG00000269416	120.306	3.88701	5.421e-28	5.33947e-26
ENSG00000163364	120.319	3.87821	5.38679e-28	5.33947e-26
ENSG00000259084	80.8454	3.87403	2.44086e-19	1.15292e-17
ENSG00000254338	26.2292	3.8664	3.03196e-07	3.66546e-06
ENSG00000231764	119.619	3.86512	7.66691e-28	7.37998e-26
ENSG00000267521	31.8369	3.86368	1.67674e-08	2.54841e-07
ENSG00000230479	98.4571	3.85175	3.32145e-23	2.16423e-21
ENSG00000230269	120.165	3.8517	5.8206e-28	5.64554e-26
ENSG00000261105	95.2587	3.84851	1.67065e-22	1.02547e-20
ENSG00000254675	8.80613	3.84798	0.00300221	0.0137612
ENSG00000257904	62.3807	3.84722	2.83083e-15	9.77405e-14
ENSG00000254319	112.548	3.84436	2.71078e-26	2.2079e-24
ENSG00000230668	14.9747	3.81769	0.00010896	0.00074916
ENSG00000245694	117.855	3.81442	1.86558e-27	1.68114e-25
ENSG00000227308	24.8364	3.81102	6.24092e-07	7.12463e-06
ENSG00000251301	105.98	3.80995	7.44964e-25	5.34775e-23
ENSG00000224445	7.64013	3.80916	0.00570839	0.0237184
ENSG00000246084	23.4607	3.79839	1.27494e-06	1.35107e-05
ENSG00000253585	38.4987	3.79216	5.47895e-10	1.05159e-08
ENSG00000229205	23.005	3.7814	1.61579e-06	1.66912e-05
ENSG00000249464	113.124	3.77854	2.02717e-26	1.66175e-24
ENSG00000235664	32.8083	3.7698	1.01711e-08	1.60939e-07
ENSG00000255399	99.584	3.76801	1.88018e-23	1.27072e-21
ENSG00000253163	37.0286	3.76784	1.16407e-09	2.13738e-08
ENSG00000234300	8.92084	3.7677	0.00281934	0.0130644
ENSG00000261097	11.2663	3.75503	0.000789278	0.0043374
ENSG00000249249	114.517	3.75229	1.00396e-26	8.67775e-25
ENSG00000224865	41.9957	3.74923	9.14743e-11	1.88681e-09
ENSG00000228718	30.2491	3.74892	3.79969e-08	5.46759e-07
ENSG00000231505	47.5375	3.74125	5.39624e-12	1.30848e-10
ENSG00000259430	44.0198	3.73959	3.25079e-11	7.06061e-10
ENSG00000187621	83.8786	3.73806	5.26116e-20	2.63182e-18
ENSG00000213793	113.138	3.73519	2.0127e-26	1.66061e-24
ENSG00000232533	113.45	3.7324	1.71994e-26	1.44726e-24
ENSG00000249084	6.97661	3.73172	0.00825819	0.0324555
ENSG00000260944	13.9278	3.73119	0.000189971	0.0012334
ENSG00000267919	78.5526	3.72916	7.78961e-19	3.58604e-17
ENSG00000255094	12.6767	3.72075	0.000370246	0.00222008
ENSG00000235151	85.254	3.71874	2.62391e-20	1.34977e-18
ENSG00000256802	112.222	3.70952	3.19398e-26	2.56852e-24
ENSG00000238279	42.2563	3.70623	8.00629e-11	1.65681e-09
ENSG00000236544	18.88	3.70616	1.39203e-05	0.000118626
ENSG00000228649	109.671	3.70448	1.15672e-25	8.90745e-24
ENSG00000256234	98.7527	3.70305	2.86084e-23	1.88341e-21
ENSG00000271384	12.3654	3.7023	0.000437354	0.00256794
ENSG00000267380	30.4295	3.6963	3.4622e-08	5.03326e-07
ENSG00000225174	112.51	3.69142	2.7629e-26	2.23601e-24
ENSG00000237471	33.511	3.68982	7.08629e-09	1.15434e-07
ENSG00000254109	93.7855	3.68917	3.5163e-22	2.08776e-20
ENSG00000236094	72.2638	3.6873	1.88273e-17	7.71675e-16
ENSG00000266378	22.1414	3.68727	2.53292e-06	2.52037e-05
ENSG00000246985	111.018	3.68706	5.8628e-26	4.57011e-24
ENSG00000265494	24.4718	3.67642	7.54036e-07	8.48608e-06
ENSG00000250821	73.1483	3.67482	1.20262e-17	4.99363e-16
ENSG00000259514	7.59507	3.67289	0.00585282	0.0242418
ENSG00000254027	66.9187	3.66753	2.82944e-16	1.04508e-14
ENSG00000253852	7.78893	3.65246	0.00525672	0.0222195
ENSG00000229953	64.4876	3.6519	9.71421e-16	3.40963e-14
ENSG00000227117	102.724	3.65124	3.85169e-24	2.65976e-22
ENSG00000261327	107.863	3.64723	2.87978e-25	2.13979e-23
ENSG00000227053	95.161	3.6411	1.75514e-22	1.07215e-20
ENSG00000269600	108.137	3.63327	2.50784e-25	1.88548e-23
ENSG00000266743	74.1658	3.63271	7.18257e-18	3.00203e-16
ENSG00000259150	7.72434	3.63181	0.00544813	0.0228488
ENSG00000182021	55.5614	3.61818	9.05827e-14	2.71449e-12
ENSG00000259354	52.8434	3.6139	3.6123e-13	9.95617e-12
ENSG00000229056	35.7469	3.61356	2.24694e-09	3.97073e-08
ENSG00000271065	18.832	3.61325	1.42749e-05	0.000121242
ENSG00000267677	34.4693	3.60398	4.33029e-09	7.27786e-08
ENSG00000250432	105.991	3.59315	7.40613e-25	5.34672e-23
ENSG00000236936	15.3577	3.59001	8.89569e-05	0.000625999
ENSG00000238106	7.37706	3.57954	0.0066061	0.0268341
ENSG00000226149	67.8305	3.57143	1.78175e-16	6.69789e-15
ENSG00000250786	103.797	3.55206	2.24191e-24	1.5738e-22
ENSG00000232896	19.4247	3.55095	1.04647e-05	9.13842e-05
ENSG00000253154	60.5925	3.54931	7.02026e-15	2.3229e-13
ENSG00000177822	97.556	3.54659	5.23542e-23	3.37671e-21
ENSG00000237125	38.228	3.54603	6.29427e-10	1.19723e-08
ENSG00000254300	57.9684	3.54253	2.66364e-14	8.31554e-13
ENSG00000255440	14.909	3.54182	0.000112826	0.000772812
ENSG00000237416	31.742	3.54088	1.76075e-08	2.67289e-07
ENSG00000246430	76.7367	3.53384	1.95337e-18	8.58806e-17
ENSG00000254789	28.8322	3.53305	7.89267e-08	1.07371e-06
ENSG00000243967	10.7058	3.53162	0.00106803	0.00564727
ENSG00000259542	29.6842	3.53084	5.08476e-08	7.18654e-07
ENSG00000253404	88.3107	3.52803	5.59414e-21	3.02464e-19
ENSG00000234286	82.7915	3.52592	9.11831e-20	4.49059e-18
ENSG00000234944	54.2272	3.52447	1.78593e-13	5.14559e-12
ENSG00000235669	12.2933	3.51197	0.00045458	0.00265925
ENSG00000228951	8.98091	3.51178	0.00272815	0.0126835
ENSG00000232679	32.3599	3.50486	1.28104e-08	1.98016e-07
ENSG00000244036	13.295	3.50407	0.000266116	0.00166238
ENSG00000228705	12.5575	3.50103	0.000394622	0.00235071
ENSG00000254554	54.9622	3.49914	1.22873e-13	3.6056e-12
ENSG00000259062	43.9	3.49302	3.45581e-11	7.4676e-10
ENSG00000230898	12.1234	3.48833	0.000497921	0.00288096
ENSG00000254630	10.645	3.483	0.0011037	0.00581168
ENSG00000224099	119.072	3.48299	1.01003e-27	9.57715e-26
ENSG00000235180	86.6994	3.48149	1.26338e-20	6.60595e-19
ENSG00000255327	15.4983	3.47136	8.25786e-05	0.000586825
ENSG00000251093	6.46991	3.46396	0.0109716	0.0409895
ENSG00000260141	20.0239	3.46351	7.64819e-06	6.96117e-05
ENSG00000254242	7.88294	3.46327	0.00499032	0.0212561
ENSG00000260162	93.3114	3.46114	4.46802e-22	2.62827e-20
ENSG00000237605	87.5844	3.4593	8.07572e-21	4.29331e-19
ENSG00000167355	31.4817	3.45775	2.01332e-08	3.02022e-07
ENSG00000256128	66.5513	3.45326	3.40905e-16	1.24828e-14
ENSG00000234471	10.8531	3.45297	0.000986295	0.00526328
ENSG00000233077	96.3839	3.44422	9.46324e-23	6.01199e-21
ENSG00000267568	94.6839	3.43679	2.23349e-22	1.35783e-20
ENSG00000224609	77.8168	3.43408	1.13057e-18	5.13035e-17
ENSG00000227200	34.2683	3.42722	4.80148e-09	8.01677e-08
ENSG00000273471	85.3139	3.42223	2.54565e-20	1.31484e-18
ENSG00000269720	52.552	3.42218	4.19007e-13	1.14247e-11
ENSG00000258938	96.7168	3.41912	7.99895e-23	5.10727e-21
ENSG00000270066	99.6091	3.41896	1.85645e-23	1.26139e-21
ENSG00000267462	88.0529	3.41779	6.3726e-21	3.41647e-19
ENSG00000266990	20.3087	3.41568	6.59008e-06	6.08529e-05
ENSG00000239482	53.5471	3.4156	2.52465e-13	7.09694e-12
ENSG00000270038	8.78551	3.41044	0.00303632	0.0139025
ENSG00000242147	15.7711	3.40868	7.14872e-05	0.000513173
ENSG00000260997	90.6687	3.40533	1.69856e-21	9.678e-20
ENSG00000203999	95.329	3.40071	1.61238e-22	9.96572e-21
ENSG00000227743	68.3736	3.40002	1.35279e-16	5.16174e-15
ENSG00000236676	7.04779	3.39689	0.00793631	0.0314237
ENSG00000237233	14.4481	3.38648	0.000144074	0.000962968
ENSG00000268555	85.9897	3.38533	1.80873e-20	9.38031e-19
ENSG00000146666	55.6624	3.37938	8.60496e-14	2.60321e-12
ENSG00000228150	79.3848	3.37532	5.11186e-19	2.37917e-17
ENSG00000272382	92.1573	3.37137	8.0055e-22	4.62354e-20
ENSG00000237686	94.0017	3.36794	3.15247e-22	1.8894e-20
ENSG00000243144	59.8644	3.35345	1.01625e-14	3.29399e-13
ENSG00000240497	92.5526	3.34789	6.55591e-22	3.80362e-20
ENSG00000270145	86.0554	3.34594	1.74963e-20	9.11098e-19
ENSG00000237380	61.1204	3.34426	5.36878e-15	1.79515e-13
ENSG00000260487	29.324	3.34377	6.12326e-08	8.48442e-07
ENSG00000249228	9.82103	3.34165	0.00172528	0.00855301
ENSG00000238160	29.3644	3.34057	5.99693e-08	8.35494e-07
ENSG00000242611	25.1328	3.33675	5.35153e-07	6.17029e-06
ENSG00000253853	67.1842	3.33368	2.47283e-16	9.16029e-15
ENSG00000233593	91.8937	3.32812	9.14575e-22	5.25819e-20
ENSG00000267079	56.9373	3.32359	4.4993e-14	1.37754e-12
ENSG00000236345	61.5513	3.31287	4.31367e-15	1.45383e-13
ENSG00000259280	31.1218	3.31145	2.42338e-08	3.59293e-07
ENSG00000250546	6.33409	3.30584	0.0118439	0.0436452
ENSG00000237596	12.727	3.30404	0.000360414	0.00216726
ENSG00000232814	39.3388	3.30301	3.56285e-10	6.93255e-09
ENSG00000232624	23.9906	3.29899	9.68076e-07	1.06038e-05
ENSG00000259616	47.126	3.29802	6.65657e-12	1.59884e-10
ENSG00000233532	62.1514	3.29569	3.18048e-15	1.08341e-13
ENSG00000223969	89.7795	3.29557	2.66242e-21	1.49684e-19
ENSG00000263400	89.703	3.29411	2.76737e-21	1.54899e-19
ENSG00000229654	88.2671	3.28683	5.71855e-21	3.07881e-19
ENSG00000222035	53.644	3.28548	2.4032e-13	6.80068e-12
ENSG00000258274	74.3796	3.2832	6.44515e-18	2.71166e-16
ENSG00000260979	51.1521	3.27983	8.54791e-13	2.26743e-11
ENSG00000224417	12.8341	3.27702	0.000340355	0.00206127
ENSG00000273179	81.6501	3.27345	1.62448e-19	7.7889e-18
ENSG00000224853	16.6696	3.27297	4.44877e-05	0.000336064
ENSG00000257718	83.0816	3.27129	7.87354e-20	3.89265e-18
ENSG00000244541	27.0292	3.26708	2.00406e-07	2.50873e-06
ENSG00000243637	30.4907	3.26667	3.35464e-08	4.89932e-07
ENSG00000258675	85.0866	3.26532	2.85582e-20	1.46315e-18
ENSG00000253123	11.9796	3.2583	0.000537857	0.00308394
ENSG00000230798	75.2051	3.25774	4.24271e-18	1.80899e-16
ENSG00000234546	87.3035	3.25585	9.30853e-21	4.90764e-19
ENSG00000253979	15.8687	3.24992	6.78917e-05	0.000490969
ENSG00000263508	69.4867	3.24884	7.69331e-17	2.97116e-15
ENSG00000226172	21.2863	3.2419	3.95546e-06	3.79593e-05
ENSG00000237248	87.1945	3.23904	9.83589e-21	5.16425e-19
ENSG00000268318	6.43011	3.23843	0.0112202	0.0417584
ENSG00000254699	9.18068	3.22743	0.00244583	0.0115484
ENSG00000224549	6.12273	3.22442	0.0133454	0.048296
ENSG00000239216	18.0493	3.22246	2.15255e-05	0.000174762
ENSG00000249706	40.8284	3.2176	1.662e-10	3.33082e-09
ENSG00000266709	51.6338	3.21394	6.68814e-13	1.79282e-11
ENSG00000267578	10.3906	3.21365	0.00126659	0.00655
ENSG00000225077	54.9278	3.20749	1.25037e-13	3.66066e-12
ENSG00000260868	42.927	3.2047	5.6821e-11	1.19928e-09
ENSG00000236536	13.3352	3.20279	0.000260467	0.00163283
ENSG00000269640	84.7468	3.19246	3.39128e-20	1.73051e-18
ENSG00000226764	35.0987	3.18786	3.13409e-09	5.41057e-08
ENSG00000257953	74.4863	3.18086	6.10595e-18	2.57748e-16
ENSG00000253369	24.9238	3.17852	5.96406e-07	6.83313e-06
ENSG00000259203	20.7128	3.175	5.33576e-06	5.02194e-05
ENSG00000273335	81.7718	3.17035	1.52743e-19	7.35134e-18
ENSG00000258088	52.4308	3.16919	4.45676e-13	1.20999e-11
ENSG00000258914	17.0512	3.16813	3.63862e-05	0.000280583
ENSG00000232498	35.4351	3.16729	2.6369e-09	4.61494e-08
ENSG00000232034	29.5073	3.16409	5.57058e-08	7.78656e-07
ENSG00000244247	42.8229	3.16046	5.99262e-11	1.25855e-09
ENSG00000270933	44.5612	3.1576	2.4653e-11	5.43822e-10
ENSG00000265717	38.3505	3.15614	5.91118e-10	1.13114e-08
ENSG00000258489	6.77211	3.1523	0.00925935	0.0355543
ENSG00000259761	7.41025	3.14069	0.00648533	0.0263857
ENSG00000268186	57.2261	3.13868	3.88479e-14	1.20098e-12
ENSG00000259675	36.0356	3.13858	1.93748e-09	3.44784e-08
ENSG00000255528	8.39351	3.13314	0.00376562	0.0166885
ENSG00000253616	19.0842	3.13234	1.25075e-05	0.000107379
ENSG00000253357	27.1773	3.13165	1.85621e-07	2.35144e-06
ENSG00000250001	36.5359	3.13008	1.49883e-09	2.72449e-08
ENSG00000223382	81.3927	3.12841	1.85036e-19	8.8386e-18
ENSG00000257702	81.2322	3.12533	2.00699e-19	9.51524e-18
ENSG00000253420	16.8801	3.12356	3.98162e-05	0.000302755
ENSG00000256994	13.2763	3.12047	0.000268777	0.00167488
ENSG00000270482	80.6898	3.11494	2.64087e-19	1.24278e-17
ENSG00000230316	75.3826	3.11052	3.87792e-18	1.66462e-16
ENSG00000229162	8.17543	3.10254	0.00424615	0.0185083
ENSG00000272282	57.2384	3.1023	3.86062e-14	1.19642e-12
ENSG00000249125	12.3956	3.09927	0.000430345	0.00253147
ENSG00000261244	21.3289	3.09239	3.86859e-06	3.721e-05
ENSG00000228540	18.4941	3.08976	1.70433e-05	0.000142001
ENSG00000244998	50.7096	3.08484	1.07095e-12	2.79416e-11
ENSG00000248576	34.6548	3.0831	3.93676e-09	6.6694e-08
ENSG00000228323	32.1268	3.08018	1.4443e-08	2.21634e-07
ENSG00000236366	28.6486	3.0777	8.67787e-08	1.1705e-06
ENSG00000227496	26.9791	3.07208	2.05666e-07	2.56699e-06
ENSG00000232973	81.9201	3.07185	1.41699e-19	6.84572e-18
ENSG00000247809	77.5886	3.06918	1.26901e-18	5.69754e-17
ENSG00000253924	7.86145	3.06713	0.00504998	0.0214663
ENSG00000260132	88.6615	3.06507	4.68496e-21	2.5439e-19
ENSG00000264016	76.9654	3.06403	1.73981e-18	7.70243e-17
ENSG00000250447	15.692	3.06281	7.45404e-05	0.000533884
ENSG00000203386	11.5772	3.0613	0.000667662	0.00373385
ENSG00000231566	28.3237	3.05995	1.02631e-07	1.3669e-06
ENSG00000233461	77.7799	3.05908	1.15188e-18	5.20848e-17
ENSG00000231918	74.9085	3.05308	4.93045e-18	2.08821e-16
ENSG00000233901	77.4592	3.0529	1.3549e-18	6.06175e-17
ENSG00000240476	38.8219	3.04984	4.64301e-10	8.96567e-09
ENSG00000267551	35.0329	3.04791	3.24177e-09	5.55869e-08
ENSG00000262920	37.4441	3.04378	9.40711e-10	1.7474e-08
ENSG00000258364	76.224	3.04276	2.5324e-18	1.10573e-16
ENSG00000229196	42.3137	3.04149	7.77465e-11	1.6115e-09
ENSG00000225790	13.2815	3.03821	0.000268034	0.00167271
ENSG00000271334	41.5093	3.03791	1.1731e-10	2.38486e-09
ENSG00000253414	70.5923	3.03374	4.39238e-17	1.73322e-15
ENSG00000269680	42.7392	3.03335	6.25471e-11	1.31143e-09
ENSG00000266446	48.4147	3.03322	3.44974e-12	8.54434e-11
ENSG00000231107	31.6376	3.02751	1.85799e-08	2.80976e-07
ENSG00000238232	10.1126	3.02648	0.00147259	0.00747532
ENSG00000260802	59.2695	3.01953	1.37494e-14	4.4228e-13
ENSG00000214146	50.4655	3.01635	1.21277e-12	3.1448e-11
ENSG00000261222	44.24	3.01363	2.90485e-11	6.36363e-10
ENSG00000257986	32.3916	3.01261	1.26033e-08	1.95528e-07
ENSG00000267214	16.3573	3.00946	5.24532e-05	0.000389066
ENSG00000261889	67.9568	3.00614	1.6712e-16	6.30098e-15
ENSG00000231742	69.647	3.00544	7.09254e-17	2.74749e-15
ENSG00000257910	43.9235	3.00438	3.41458e-11	7.39109e-10
ENSG00000225826	36.4793	3.00316	1.543e-09	2.79676e-08
ENSG00000212856	25.8908	2.99845	3.61289e-07	4.31036e-06
ENSG00000253140	12.1886	2.99511	0.000480836	0.002791
ENSG00000238129	15.3864	2.99495	8.76148e-05	0.000617434
ENSG00000225605	8.7099	2.99456	0.00316487	0.014408
ENSG00000261158	36.7341	2.9888	1.35389e-09	2.46808e-08
ENSG00000261039	16.8624	2.98835	4.01895e-05	0.000305412
ENSG00000256751	37.8662	2.97566	7.57657e-10	1.41988e-08
ENSG00000232885	8.98097	2.97438	0.00272805	0.0126835
ENSG00000242440	6.54323	2.97041	0.0105284	0.0395477
ENSG00000225742	25.2252	2.96736	5.10124e-07	5.8924e-06
ENSG00000227712	31.6184	2.96152	1.87644e-08	2.8316e-07
ENSG00000246100	72.4801	2.95667	1.68726e-17	6.98319e-16
ENSG00000232527	72.4593	2.95626	1.70517e-17	7.03437e-16
ENSG00000269974	55.5837	2.95347	8.95618e-14	2.69024e-12
ENSG00000263934	72.2497	2.95219	1.89621e-17	7.74702e-16
ENSG00000229846	7.41349	2.95027	0.00647366	0.0263467
ENSG00000258017	66.7058	2.94908	3.15199e-16	1.15749e-14
ENSG00000261211	64.1495	2.94747	1.15327e-15	4.03202e-14
ENSG00000261103	24.2938	2.9459	8.27068e-07	9.17792e-06
ENSG00000251257	55.3633	2.94083	1.00189e-13	2.98828e-12
ENSG00000230515	12.8646	2.9394	0.000334848	0.00203277
ENSG00000237499	71.5298	2.9382	2.73097e-17	1.10158e-15
ENSG00000251350	45.7008	2.93633	1.37769e-11	3.16426e-10
ENSG00000231609	49.0877	2.93581	2.4477e-12	6.15851e-11
ENSG00000265479	71.3468	2.93464	2.99647e-17	1.20485e-15
ENSG00000272430	71.3313	2.93434	3.02007e-17	1.2105e-15
ENSG00000265702	65.1385	2.93303	6.9816e-16	2.4918e-14
ENSG00000271584	44.6443	2.93049	2.36289e-11	5.22137e-10
ENSG00000265752	53.585	2.92894	2.47638e-13	6.97668e-12
ENSG00000235994	45.2525	2.9282	1.73196e-11	3.90183e-10
ENSG00000236591	45.7562	2.92689	1.33924e-11	3.08828e-10
ENSG00000259847	19.0636	2.92673	1.26432e-05	0.000108397
ENSG00000223725	59.1673	2.92648	1.44822e-14	4.64673e-13
ENSG00000272456	40.8993	2.92448	1.6028e-10	3.22235e-09
ENSG00000260390	7.16287	2.92164	0.00744279	0.0297384
ENSG00000267659	22.9397	2.92143	1.67161e-06	1.72119e-05
ENSG00000266014	14.434	2.91784	0.000145156	0.000968675
ENSG00000235038	49.2079	2.91582	2.30223e-12	5.81553e-11
ENSG00000223675	67.3729	2.91554	2.24718e-16	8.37323e-15
ENSG00000253608	42.3513	2.91546	7.62645e-11	1.58336e-09
ENSG00000250237	65.2556	2.91471	6.57865e-16	2.3546e-14
ENSG00000223523	11.313	2.91244	0.000769668	0.00425007
ENSG00000257582	10.667	2.91096	0.00109065	0.00575729
ENSG00000214772	12.9426	2.90971	0.000321186	0.00195825
ENSG00000248636	70.0549	2.90948	5.76772e-17	2.24799e-15
ENSG00000247498	65.3894	2.90871	6.14675e-16	2.20623e-14
ENSG00000229989	64.1464	2.90778	1.15509e-15	4.03202e-14
ENSG00000253161	65	2.90076	7.48968e-16	2.6508e-14
ENSG00000273272	51.0609	2.89221	8.95444e-13	2.36539e-11
ENSG00000250081	32.4302	2.88903	1.23551e-08	1.92383e-07
ENSG00000236318	24.1413	2.88654	8.95185e-07	9.85634e-06
ENSG00000183242	15.8408	2.88604	6.89016e-05	0.00049682
ENSG00000259631	27.3822	2.88518	1.66961e-07	2.13421e-06
ENSG00000243810	10.7737	2.88397	0.0010295	0.00547317
ENSG00000269946	67.977	2.88174	1.65412e-16	6.25513e-15
ENSG00000254489	66.2224	2.87935	4.02814e-16	1.47074e-14
ENSG00000273112	56.8025	2.87603	4.81854e-14	1.47174e-12
ENSG00000258183	11.725	2.87335	0.000616664	0.00347928
ENSG00000226281	13.7014	2.86764	0.0002143	0.0013752
ENSG00000253688	40.023	2.86705	2.50995e-10	4.94441e-09
ENSG00000248676	26.6266	2.86292	2.46821e-07	3.03887e-06
ENSG00000231877	10.2072	2.86254	0.00139895	0.00715293
ENSG00000254639	30.0046	2.85343	4.31022e-08	6.16037e-07
ENSG00000230695	24.6168	2.85274	6.99378e-07	7.94839e-06
ENSG00000224081	66.1359	2.85182	4.20882e-16	1.52792e-14
ENSG00000236098	26.5451	2.85082	2.57459e-07	3.15939e-06
ENSG00000258667	54.6488	2.84684	1.44116e-13	4.20951e-12
ENSG00000228031	65.5117	2.8331	5.77687e-16	2.07935e-14
ENSG00000232093	66.1428	2.8329	4.19413e-16	1.52695e-14
ENSG00000258584	62.6263	2.8327	2.49893e-15	8.67524e-14
ENSG00000231606	44.7414	2.83028	2.24854e-11	5.00349e-10
ENSG00000247925	38.5461	2.82946	5.34751e-10	1.02948e-08
ENSG00000231903	57.2442	2.82895	3.84915e-14	1.19578e-12
ENSG00000270114	16.3181	2.82348	5.35512e-05	0.000396054
ENSG00000254662	35.2132	2.82331	2.95513e-09	5.1295e-08
ENSG00000225916	60.5122	2.82264	7.31251e-15	2.41332e-13
ENSG00000237980	55.0972	2.82247	1.14712e-13	3.38176e-12
ENSG00000249959	6.33877	2.82119	0.0118127	0.0435555
ENSG00000237595	36.9603	2.8206	1.20558e-09	2.20721e-08
ENSG00000257817	15.2459	2.81949	9.43793e-05	0.00065918
ENSG00000230526	21.1191	2.81284	4.31614e-06	4.1141e-05
ENSG00000234292	53.0868	2.81156	3.19135e-13	8.85356e-12
ENSG00000227372	65.0324	2.81104	7.36781e-16	2.62228e-14
ENSG00000236665	13.5535	2.80846	0.000231857	0.00147225
ENSG00000231703	10.149	2.80538	0.00144377	0.00734958
ENSG00000249994	8.40002	2.80082	0.00375216	0.0166463
ENSG00000237798	10.0932	2.79963	0.00148818	0.00753816
ENSG00000232259	62.166	2.79785	3.15692e-15	1.07827e-13
ENSG00000255124	10.2168	2.79111	0.00139165	0.00712135
ENSG00000223800	16.8896	2.78613	3.96176e-05	0.000301788
ENSG00000260156	39.5113	2.78573	3.26165e-10	6.36598e-09
ENSG00000233611	29.6289	2.77362	5.23198e-08	7.35371e-07
ENSG00000229323	27.0214	2.76671	2.01211e-07	2.51632e-06
ENSG00000230040	45.885	2.76614	1.254e-11	2.9182e-10
ENSG00000259724	19.7795	2.7641	8.69094e-06	7.79302e-05
ENSG00000224810	45.2202	2.7628	1.76084e-11	3.95286e-10
ENSG00000237813	15.0308	2.76067	0.00010577	0.000729197
ENSG00000231890	62.3629	2.75828	2.85648e-15	9.8359e-14
ENSG00000253557	15.1894	2.75749	9.7248e-05	0.000677059
ENSG00000267279	61.7829	2.75288	3.83481e-15	1.29934e-13
ENSG00000187229	17.404	2.74545	3.02184e-05	0.000237891
ENSG00000272236	19.0479	2.74492	1.27478e-05	0.000109146
ENSG00000267375	8.10877	2.74159	0.00440517	0.0191096
ENSG00000231083	6.16723	2.73994	0.0130138	0.047298
ENSG00000257228	24.0731	2.73841	9.27475e-07	1.01942e-05
ENSG00000236502	33.8286	2.73517	6.01887e-09	9.91963e-08
ENSG00000258910	33.2548	2.7349	8.08409e-09	1.31016e-07
ENSG00000225156	48.1786	2.73334	3.89109e-12	9.56291e-11
ENSG00000250697	6.36272	2.72738	0.0116543	0.0430838
ENSG00000250548	56.74	2.72703	4.97404e-14	1.51559e-12
ENSG00000272719	13.0325	2.72359	0.000306139	0.00187641
ENSG00000231510	16.924	2.72356	3.89066e-05	0.000296905
ENSG00000248265	60.4853	2.72095	7.41317e-15	2.4402e-13
ENSG00000254011	8.24898	2.72006	0.00407749	0.017865
ENSG00000205885	60.3518	2.71829	7.93321e-15	2.5846e-13
ENSG00000229664	18.3447	2.70956	1.84332e-05	0.000152085
ENSG00000262267	27.5771	2.70772	1.50958e-07	1.94926e-06
ENSG00000237343	25.1687	2.70622	5.25265e-07	6.06178e-06
ENSG00000255371	10.7695	2.70463	0.00103184	0.00548329
ENSG00000235335	30.3307	2.70435	3.64308e-08	5.27209e-07
ENSG00000259054	28.7728	2.70245	8.13876e-08	1.101e-06
ENSG00000255133	15.1066	2.69879	0.000101609	0.000704716
ENSG00000267737	33.7137	2.69705	6.3849e-09	1.04276e-07
ENSG00000237520	44.1236	2.694	3.08277e-11	6.71865e-10
ENSG00000249868	59.079	2.69287	1.51467e-14	4.83553e-13
ENSG00000129816	10.822	2.69134	0.00100301	0.00534128
ENSG00000272666	48.9476	2.69105	2.62896e-12	6.58848e-11
ENSG00000273447	58.5744	2.68873	1.95748e-14	6.21793e-13
ENSG00000214145	31.5469	2.68862	1.94681e-08	2.9239e-07
ENSG00000249145	6.14631	2.68742	0.0131686	0.0477471
ENSG00000233086	22.1413	2.68565	2.53307e-06	2.52037e-05
ENSG00000214381	52.6553	2.68037	3.97538e-13	1.09095e-11
ENSG00000223478	58.3378	2.67803	2.20761e-14	6.96028e-13
ENSG00000225721	18.1609	2.67622	2.03002e-05	0.000165448
ENSG00000241985	17.2095	2.67592	3.34753e-05	0.000261264
ENSG00000248373	6.85567	2.67542	0.00883605	0.0342498
ENSG00000272279	56.4329	2.66529	5.81493e-14	1.76757e-12
ENSG00000271766	11.3257	2.66502	0.000764427	0.00422847
ENSG00000262179	23.6064	2.66112	1.18196e-06	1.25673e-05
ENSG00000223941	16.3347	2.6596	5.30842e-05	0.000393058
ENSG00000231532	9.39819	2.65816	0.002172	0.0104457
ENSG00000248646	21.3868	2.65704	3.75352e-06	3.62403e-05
ENSG00000257048	6.21728	2.65658	0.0126509	0.0461374
ENSG00000254288	42.9073	2.65651	5.7396e-11	1.20941e-09
ENSG00000254768	57.4376	2.6557	3.48865e-14	1.08644e-12
ENSG00000230257	32.4035	2.65559	1.25258e-08	1.94564e-07
ENSG00000250170	8.7137	2.65329	0.00315828	0.0143884
ENSG00000258867	34.4307	2.6522	4.41693e-09	7.41368e-08
ENSG00000260725	12.8855	2.64978	0.000331145	0.00201317
ENSG00000237874	8.08924	2.6485	0.00445288	0.019264
ENSG00000229246	53.8578	2.64781	2.1554e-13	6.15426e-12
ENSG00000249797	53.3696	2.64775	2.76347e-13	7.70015e-12
ENSG00000259342	39.8716	2.64488	2.71221e-10	5.32633e-09
ENSG00000271020	55.159	2.6432	1.11162e-13	3.2847e-12
ENSG00000250274	27.1616	2.64145	1.87142e-07	2.366e-06
ENSG00000225152	9.39157	2.63189	0.00217986	0.0104795
ENSG00000235172	45.1124	2.63177	1.86044e-11	4.16908e-10
ENSG00000254235	9.07475	2.6306	0.00259163	0.012169
ENSG00000245468	55.9678	2.63037	7.36689e-14	2.23398e-12
ENSG00000251168	15.0794	2.62929	0.00010308	0.000713549
ENSG00000273428	24.6055	2.62274	7.03511e-07	7.98109e-06
ENSG00000259590	42.8611	2.62273	5.87666e-11	1.23624e-09
ENSG00000233842	11.8721	2.62123	0.000569804	0.00324952
ENSG00000269936	55.4844	2.6206	9.42018e-14	2.8163e-12
ENSG00000235933	31.2148	2.61834	2.30997e-08	3.44085e-07
ENSG00000250377	52.5137	2.61794	4.27259e-13	1.16247e-11
ENSG00000266278	23.7763	2.61196	1.08206e-06	1.16712e-05
ENSG00000271314	41.8278	2.60818	9.96759e-11	2.04932e-09
ENSG00000225434	45.8452	2.60506	1.27978e-11	2.97275e-10
ENSG00000273258	27.7223	2.60395	1.4004e-07	1.81938e-06
ENSG00000230107	30.1728	2.60231	3.95223e-08	5.67424e-07
ENSG00000272425	52.5798	2.60174	4.1311e-13	1.12881e-11
ENSG00000237716	7.70919	2.59998	0.00549403	0.0229931
ENSG00000227517	14.3423	2.59767	0.000152402	0.00101277
ENSG00000267337	10.5644	2.59665	0.00115287	0.00604553
ENSG00000228065	53.6103	2.59405	2.44474e-13	6.90286e-12
ENSG00000251131	53.4106	2.58997	2.70626e-13	7.55731e-12
ENSG00000258909	15.8659	2.58642	6.79945e-05	0.000491432
ENSG00000254620	17.2824	2.58115	3.2216e-05	0.000252365
ENSG00000271894	7.57627	2.57928	0.00591416	0.0244693
ENSG00000264026	47.6507	2.57895	5.09343e-12	1.24217e-10
ENSG00000259004	54.1835	2.57829	1.82614e-13	5.24955e-12
ENSG00000260981	38.1559	2.57802	6.53106e-10	1.23672e-08
ENSG00000267097	34.9684	2.57794	3.35102e-09	5.72286e-08
ENSG00000248724	49.1149	2.57534	2.41395e-12	6.08565e-11
ENSG00000259225	50.1676	2.57445	1.41159e-12	3.63806e-11
ENSG00000223685	46.3304	2.57362	9.99003e-12	2.36375e-10
ENSG00000265055	54.4319	2.57192	1.6093e-13	4.64721e-12
ENSG00000257605	52.8064	2.56624	3.681e-13	1.01235e-11
ENSG00000253408	31.0956	2.56552	2.45624e-08	3.63742e-07
ENSG00000245479	23.235	2.56163	1.43365e-06	1.50313e-05
ENSG00000247311	32.8434	2.55983	9.98892e-09	1.58649e-07
ENSG00000228526	50.7216	2.55857	1.06441e-12	2.78279e-11
ENSG00000258711	52.3751	2.55744	4.5851e-13	1.24218e-11
ENSG00000238122	26.9022	2.55628	2.14018e-07	2.66338e-06
ENSG00000255325	17.2722	2.55328	3.23888e-05	0.000253407
ENSG00000224621	14.4934	2.5513	0.000140653	0.000943581
ENSG00000234277	47.2507	2.54677	6.2463e-12	1.50885e-10
ENSG00000259704	41.616	2.54545	1.11079e-10	2.26544e-09
ENSG00000251632	51.4613	2.54435	7.30215e-13	1.94918e-11
ENSG00000256209	14.9765	2.5436	0.000108859	0.000748868
ENSG00000259238	21.6689	2.54153	3.2401e-06	3.16439e-05
ENSG00000270069	51.4438	2.53839	7.36754e-13	1.96252e-11
ENSG00000260433	6.8656	2.53786	0.00878706	0.0341119
ENSG00000249352	46.3017	2.53768	1.01373e-11	2.38971e-10
ENSG00000231811	12.3276	2.53765	0.000446312	0.00261933
ENSG00000224746	46.3112	2.53494	1.00884e-11	2.3826e-10
ENSG00000241684	50.5703	2.53161	1.1497e-12	2.99346e-11
ENSG00000254297	13.8666	2.52868	0.000196259	0.00127163
ENSG00000231057	25.7507	2.52726	3.88486e-07	4.59172e-06
ENSG00000258871	40.1776	2.52002	2.3189e-10	4.58941e-09
ENSG00000254670	23.091	2.51706	1.54512e-06	1.60556e-05
ENSG00000164621	42.4345	2.51705	7.30883e-11	1.52239e-09
ENSG00000260473	22.5932	2.51524	2.0019e-06	2.03815e-05
ENSG00000226051	48.8848	2.51332	2.7145e-12	6.77611e-11
ENSG00000272688	50.2221	2.51331	1.37292e-12	3.5528e-11
ENSG00000223715	31.0231	2.5128	2.5498e-08	3.77157e-07
ENSG00000234698	6.72775	2.51152	0.00949241	0.0362739
ENSG00000273077	15.0663	2.51105	0.000103798	0.00071794
ENSG00000177993	38.1679	2.51041	6.49125e-10	1.23285e-08
ENSG00000235192	34.7156	2.50927	3.81563e-09	6.49015e-08
ENSG00000256315	18.4841	2.50573	1.71331e-05	0.000142562
ENSG00000253174	9.01245	2.50371	0.00268147	0.0125076
ENSG00000258534	29.6358	2.50363	5.21325e-08	7.33796e-07
ENSG00000256540	48.6311	2.50245	3.08935e-12	7.66666e-11
ENSG00000238005	47.174	2.50046	6.49549e-12	1.5631e-10
ENSG00000224671	9.15393	2.50041	0.00248184	0.011688
ENSG00000234900	25.6179	2.50017	4.16168e-07	4.89161e-06
ENSG00000248479	28.2688	2.49809	1.05584e-07	1.4033e-06
ENSG00000236045	17.8983	2.49723	2.33035e-05	0.000188116
ENSG00000259093	49.3727	2.49581	2.11671e-12	5.37898e-11
ENSG00000261538	6.45442	2.49539	0.0110677	0.0412998
ENSG00000229537	16.4871	2.49451	4.89823e-05	0.000365768
ENSG00000231453	24.2538	2.48868	8.4442e-07	9.34599e-06
ENSG00000229055	10.3356	2.48813	0.00130489	0.00672615
ENSG00000261117	36.5188	2.48774	1.51203e-09	2.74456e-08
ENSG00000271201	59.3519	2.48476	1.31854e-14	4.25211e-13
ENSG00000272468	44.7173	2.48021	2.27638e-11	5.05659e-10
ENSG00000257095	44.48	2.47571	2.56967e-11	5.65862e-10
ENSG00000267288	32.1381	2.47519	1.4359e-08	2.20611e-07
ENSG00000271897	7.73814	2.47503	0.00540665	0.0227022
ENSG00000247081	48.2994	2.4736	3.65871e-12	9.03659e-11
ENSG00000230082	48.2737	2.47307	3.70689e-12	9.12785e-11
ENSG00000232524	18.3454	2.47158	1.84266e-05	0.000152085
ENSG00000230337	47.6454	2.47087	5.10728e-12	1.24316e-10
ENSG00000258773	7.47893	2.46884	0.0062425	0.0255611
ENSG00000228470	9.41708	2.46773	0.00214973	0.0103582
ENSG00000197585	10.0847	2.46401	0.00149508	0.00756229
ENSG00000269486	47.7617	2.46245	4.81298e-12	1.17806e-10
ENSG00000227066	28.7792	2.46188	8.1118e-08	1.09881e-06
ENSG00000228271	7.64753	2.45429	0.005685	0.0236366
ENSG00000257920	9.19489	2.45232	0.00242691	0.0114676
ENSG00000254777	46.7805	2.44739	7.93992e-12	1.89277e-10
ENSG00000224565	9.67443	2.44525	0.0018685	0.00915605
ENSG00000232692	45.577	2.44362	1.46758e-11	3.34177e-10
ENSG00000257155	7.06965	2.4435	0.00784004	0.0311007
ENSG00000254802	46.6873	2.44008	8.32685e-12	1.98129e-10
ENSG00000235590	45.6291	2.43932	1.42903e-11	3.2657e-10
ENSG00000261690	30.3642	2.43588	3.5808e-08	5.18787e-07
ENSG00000229109	37.2741	2.434	1.02641e-09	1.89834e-08
ENSG00000256694	29.166	2.43032	6.64341e-08	9.14531e-07
ENSG00000243629	45.8322	2.42752	1.2883e-11	2.98708e-10
ENSG00000234076	40.0601	2.42745	2.46272e-10	4.85889e-09
ENSG00000251379	6.52228	2.42625	0.0106532	0.0399468
ENSG00000262339	9.8839	2.42381	0.00166731	0.00831238
ENSG00000235529	41.159	2.42375	1.40334e-10	2.8393e-09
ENSG00000265399	45.9022	2.42367	1.24305e-11	2.90335e-10
ENSG00000228391	8.42562	2.42105	0.0036997	0.0164595
ENSG00000271643	45.5245	2.41576	1.50741e-11	3.41411e-10
ENSG00000237807	44.2247	2.41483	2.92758e-11	6.39989e-10
ENSG00000235576	27.1693	2.4139	1.86391e-07	2.35885e-06
ENSG00000266102	6.76173	2.41372	0.00931334	0.0357185
ENSG00000234318	31.9397	2.41371	1.59037e-08	2.42876e-07
ENSG00000196273	15.8006	2.41359	7.03789e-05	0.000506159
ENSG00000261760	35.0725	2.41287	3.17659e-09	5.46168e-08
ENSG00000258548	44.2825	2.41074	2.84243e-11	6.23763e-10
ENSG00000257863	21.354	2.41051	3.81821e-06	3.6781e-05
ENSG00000251185	35.2732	2.41038	2.86543e-09	4.99426e-08
ENSG00000272146	45.0166	2.41037	1.9537e-11	4.36268e-10
ENSG00000264868	46.3456	2.40557	9.91279e-12	2.34985e-10
ENSG00000235152	7.73415	2.40279	0.00541859	0.0227448
ENSG00000250555	36.3326	2.40211	1.6636e-09	2.98978e-08
ENSG00000247774	44.6594	2.39758	2.34468e-11	5.19015e-10
ENSG00000255462	8.29861	2.39568	0.00396754	0.0174555
ENSG00000258976	8.83953	2.39441	0.00294775	0.0135605
ENSG00000232900	6.4231	2.39383	0.0112645	0.0418868
ENSG00000249406	7.26028	2.39226	0.00704965	0.0283908
ENSG00000246877	10.4389	2.39131	0.0012339	0.00640698
ENSG00000240922	17.7534	2.39054	2.51464e-05	0.000201457
ENSG00000264666	7.48194	2.38993	0.00623209	0.0255271
ENSG00000233559	43.8043	2.38986	3.62914e-11	7.81557e-10
ENSG00000237646	9.64694	2.38885	0.00189667	0.0092796
ENSG00000231119	43.2429	2.38855	4.83481e-11	1.02385e-09
ENSG00000249476	43.9775	2.38843	3.32166e-11	7.20222e-10
ENSG00000227683	10.143	2.38685	0.00144853	0.00736791
ENSG00000259596	28.4661	2.38104	9.53529e-08	1.27801e-06
ENSG00000273145	43.833	2.38015	3.5762e-11	7.71463e-10
ENSG00000268001	43.7299	2.37797	3.76963e-11	8.1044e-10
ENSG00000251533	7.12561	2.3776	0.00759907	0.0302961
ENSG00000230730	38.2663	2.37491	6.17194e-10	1.17749e-08
ENSG00000237803	16.1962	2.3725	5.71086e-05	0.000420163
ENSG00000250337	9.84486	2.37242	0.00170307	0.00845942
ENSG00000206337	43.3736	2.37043	4.52241e-11	9.60899e-10
ENSG00000197099	20.2816	2.36992	6.68395e-06	6.15854e-05
ENSG00000270050	18.858	2.36632	1.40818e-05	0.000119842
ENSG00000228651	40.6586	2.36411	1.81285e-10	3.62172e-09
ENSG00000253582	14.9886	2.3638	0.000108161	0.00074447
ENSG00000250961	34.6854	2.36281	3.87527e-09	6.57399e-08
ENSG00000261595	17.7069	2.36148	2.57686e-05	0.000205922
ENSG00000266397	8.01535	2.35632	0.00463825	0.0199437
ENSG00000254416	37.8734	2.35475	7.5487e-10	1.41675e-08
ENSG00000236449	41.6329	2.35397	1.10125e-10	2.24959e-09
ENSG00000254299	23.6798	2.35311	1.13771e-06	1.21681e-05
ENSG00000250064	6.97914	2.35123	0.00824652	0.0324307
ENSG00000249833	10.7495	2.35004	0.00104308	0.00553374
ENSG00000251194	27.89	2.34859	1.28413e-07	1.68207e-06
ENSG00000255160	18.3518	2.34699	1.83648e-05	0.000151916
ENSG00000224468	35.1876	2.34693	2.99427e-09	5.18327e-08
ENSG00000264212	14.1856	2.34571	0.000165633	0.001091
ENSG00000230943	34.8648	2.34471	3.53405e-09	6.02734e-08
ENSG00000237543	15.9298	2.3445	6.57346e-05	0.000477756
ENSG00000255090	41.9053	2.34435	9.58048e-11	1.97293e-09
ENSG00000267174	23.7653	2.34275	1.08827e-06	1.17183e-05
ENSG00000254733	9.54889	2.34243	0.0020007	0.0097249
ENSG00000263293	39.8544	2.34117	2.73622e-10	5.3652e-09
ENSG00000234022	9.4048	2.34066	0.00216418	0.0104159
ENSG00000259760	31.9209	2.34055	1.60578e-08	2.44642e-07
ENSG00000272839	25.8648	2.33929	3.66184e-07	4.36058e-06
ENSG00000258670	14.5992	2.33922	0.000132973	0.000897268
ENSG00000248486	19.8757	2.3383	8.26461e-06	7.44753e-05
ENSG00000258380	9.28814	2.33799	0.00230642	0.010984
ENSG00000250092	6.98945	2.33788	0.00819918	0.0323135
ENSG00000236915	18.7217	2.33552	1.51251e-05	0.000127864
ENSG00000225407	14.6222	2.33433	0.000131358	0.000887395
ENSG00000224063	34.3962	2.33319	4.49593e-09	7.53631e-08
ENSG00000261083	10.4266	2.33305	0.00124214	0.00644188
ENSG00000233067	35.7213	2.33181	2.2766e-09	4.01757e-08
ENSG00000259929	17.8341	2.33163	2.41025e-05	0.000193949
ENSG00000258101	41.2172	2.32453	1.3622e-10	2.76487e-09
ENSG00000273341	37.2117	2.32356	1.05978e-09	1.95153e-08
ENSG00000186594	41.0844	2.32169	1.45792e-10	2.94505e-09
ENSG00000237989	40.302	2.32007	2.17591e-10	4.31311e-09
ENSG00000250846	35.267	2.31564	2.87455e-09	5.0033e-08
ENSG00000227959	19.8199	2.31511	8.50936e-06	7.64639e-05
ENSG00000260517	40.7609	2.31475	1.72041e-10	3.44245e-09
ENSG00000255372	30.6973	2.31452	3.01582e-08	4.44021e-07
ENSG00000250331	36.42	2.31411	1.59066e-09	2.86577e-08
ENSG00000237927	35.33	2.31182	2.78319e-09	4.86426e-08
ENSG00000272659	40.6185	2.31169	1.85046e-10	3.69104e-09
ENSG00000254204	35.9875	2.31117	1.98591e-09	3.52416e-08
ENSG00000225969	35.061	2.30994	3.19545e-09	5.48667e-08
ENSG00000264705	25.3526	2.30866	4.77501e-07	5.55597e-06
ENSG00000237073	11.6047	2.30808	0.000657863	0.00369042
ENSG00000259042	22.421	2.30216	2.1897e-06	2.20812e-05
ENSG00000267364	39.2207	2.30162	3.78499e-10	7.35352e-09
ENSG00000267501	14.658	2.3006	0.000128888	0.000873413
ENSG00000234362	7.84916	2.30002	0.00508444	0.0215847
ENSG00000249906	13.316	2.29739	0.00026315	0.00164627
ENSG00000229331	13.9837	2.29689	0.000184401	0.00120031
ENSG00000226856	31.9245	2.29378	1.60285e-08	2.44487e-07
ENSG00000224729	37.6398	2.29208	8.5091e-10	1.59229e-08
ENSG00000227279	29.2635	2.28751	6.31736e-08	8.72482e-07
ENSG00000266578	34.7032	2.28635	3.84001e-09	6.52289e-08
ENSG00000251179	29.1339	2.28345	6.75431e-08	9.27786e-07
ENSG00000235263	8.51826	2.2834	0.003516	0.0157637
ENSG00000233942	21.4497	2.28115	3.63237e-06	3.52044e-05
ENSG00000236653	27.4737	2.27969	1.59248e-07	2.03973e-06
ENSG00000224961	23.3289	2.27619	1.3653e-06	1.43962e-05
ENSG00000272632	10.6642	2.27417	0.00109231	0.00575887
ENSG00000237513	34.1735	2.2719	5.04095e-09	8.38355e-08
ENSG00000271943	29.319	2.27162	6.13921e-08	8.49725e-07
ENSG00000231140	7.35528	2.27062	0.00668663	0.0271352
ENSG00000228973	7.63557	2.26929	0.00572282	0.0237488
ENSG00000232265	10.1058	2.26771	0.00147805	0.00750004
ENSG00000253563	14.9051	2.26725	0.000113056	0.000773974
ENSG00000240859	38.3233	2.26704	5.99441e-10	1.14534e-08
ENSG00000255031	35.1757	2.2668	3.01262e-09	5.20795e-08
ENSG00000231713	39.0168	2.26617	4.20178e-10	8.13839e-09
ENSG00000233203	16.3796	2.26514	5.18393e-05	0.000384737
ENSG00000271921	27.1826	2.26484	1.85115e-07	2.35144e-06
ENSG00000242396	12.6155	2.26145	0.000382561	0.00228637
ENSG00000249610	28.5112	2.26138	9.31595e-08	1.25104e-06
ENSG00000235204	38.5603	2.26121	5.30888e-10	1.02359e-08
ENSG00000267095	15.2102	2.26022	9.61804e-05	0.000670729
ENSG00000241544	37.4694	2.25823	9.28582e-10	1.73e-08
ENSG00000257252	32.6666	2.25686	1.09403e-08	1.71827e-07
ENSG00000227711	11.7686	2.25656	0.000602374	0.00341381
ENSG00000230090	25.3596	2.2552	4.75789e-07	5.54113e-06
ENSG00000250742	37.9476	2.25393	7.26722e-10	1.36796e-08
ENSG00000260288	20.7736	2.25235	5.1691e-06	4.8723e-05
ENSG00000228739	21.372	2.25181	3.78247e-06	3.64921e-05
ENSG00000248538	19.7666	2.24849	8.74983e-06	7.83477e-05
ENSG00000241098	10.9889	2.24752	0.000916573	0.00493265
ENSG00000259245	17.8597	2.24716	2.37803e-05	0.000191653
ENSG00000236137	28.7712	2.24628	8.14531e-08	1.101e-06
ENSG00000231426	26.3007	2.23998	2.92175e-07	3.53897e-06
ENSG00000267413	13.7665	2.23916	0.000206994	0.00133438
ENSG00000236499	17.2494	2.23668	3.27809e-05	0.000256159
ENSG00000260322	6.77665	2.23578	0.00923581	0.0354854
ENSG00000272046	16.8471	2.23454	4.05142e-05	0.000307511
ENSG00000229694	35.3219	2.23399	2.79479e-09	4.87783e-08
ENSG00000226235	29.8132	2.23242	4.75754e-08	6.78443e-07
ENSG00000250392	6.40521	2.22957	0.0113786	0.0422243
ENSG00000259146	36.7489	2.22772	1.34364e-09	2.45292e-08
ENSG00000232732	18.6935	2.22659	1.53507e-05	0.000129685
ENSG00000261519	11.2906	2.22619	0.000778987	0.00429593
ENSG00000251445	16.8164	2.22241	4.11756e-05	0.000312158
ENSG00000232803	35.2064	2.22008	2.96549e-09	5.14045e-08
ENSG00000230102	33.9389	2.21837	5.68709e-09	9.42115e-08
ENSG00000231105	11.2847	2.21793	0.000781476	0.00430591
ENSG00000254101	19.4941	2.21727	1.00908e-05	8.85458e-05
ENSG00000228222	23.7481	2.21375	1.09802e-06	1.18032e-05
ENSG00000248008	36.0612	2.21259	1.91215e-09	3.41234e-08
ENSG00000273174	35.551	2.21093	2.48453e-09	4.36029e-08
ENSG00000254854	36.2475	2.21042	1.73779e-09	3.1143e-08
ENSG00000254486	23.7733	2.21031	1.08373e-06	1.16793e-05
ENSG00000272428	10.2908	2.20939	0.00133692	0.00686618
ENSG00000263317	12.1418	2.20916	0.000493039	0.00285661
ENSG00000255084	12.0413	2.20899	0.000520353	0.00299575
ENSG00000238133	28.3732	2.20659	1.00039e-07	1.33518e-06
ENSG00000272138	35.7507	2.20574	2.24256e-09	3.96851e-08
ENSG00000271308	20.1889	2.20558	7.01599e-06	6.44578e-05
ENSG00000258884	34.3473	2.20542	4.61034e-09	7.71792e-08
ENSG00000248901	19.2543	2.20512	1.14412e-05	9.88922e-05
ENSG00000259423	38.0544	2.20131	6.88e-10	1.30085e-08
ENSG00000236426	9.50775	2.1993	0.00204606	0.00991125
ENSG00000236605	6.89223	2.19837	0.00865713	0.0337416
ENSG00000266999	19.861	2.1981	8.32837e-06	7.49966e-05
ENSG00000240086	34.5719	2.19634	4.10802e-09	6.94103e-08
ENSG00000250244	30.6888	2.19477	3.02904e-08	4.45451e-07
ENSG00000248227	12.8455	2.19302	0.000338283	0.0020497
ENSG00000253374	35.0936	2.1912	3.14231e-09	5.4174e-08
ENSG00000231079	22.8225	2.19104	1.77676e-06	1.8206e-05
ENSG00000272142	35.0848	2.191	3.15654e-09	5.43455e-08
ENSG00000225334	18.8556	2.19061	1.41e-05	0.000119916
ENSG00000228192	35.0145	2.18944	3.27261e-09	5.59647e-08
ENSG00000270141	30.5572	2.18596	3.24172e-08	4.75079e-07
ENSG00000253880	9.49863	2.18495	0.00205625	0.00995684
ENSG00000214894	16.021	2.18445	6.26424e-05	0.000457171
ENSG00000251635	15.9272	2.18311	6.58254e-05	0.00047793
ENSG00000271324	34.5489	2.18222	4.1567e-09	6.99537e-08
ENSG00000237424	34.5814	2.17982	4.08798e-09	6.91636e-08
ENSG00000241388	8.27164	2.17954	0.00402691	0.0176739
ENSG00000272734	34.5607	2.17936	4.13164e-09	6.97166e-08
ENSG00000255323	15.8398	2.17182	6.89354e-05	0.00049682
ENSG00000273218	34.2184	2.17173	4.92618e-09	8.20341e-08
ENSG00000227987	6.44408	2.16974	0.0111323	0.0414922
ENSG00000273160	36.4262	2.16938	1.58557e-09	2.86169e-08
ENSG00000237759	16.0377	2.16824	6.20949e-05	0.000453696
ENSG00000223485	30.2922	2.16596	3.71618e-08	5.35956e-07
ENSG00000259293	8.19989	2.16534	0.00418928	0.0182855
ENSG00000258602	28.1985	2.1652	1.09487e-07	1.45213e-06
ENSG00000226453	31.1418	2.1631	2.39852e-08	3.56024e-07
ENSG00000253859	33.8284	2.16302	6.01923e-09	9.91963e-08
ENSG00000258733	33.8153	2.16272	6.06019e-09	9.97419e-08
ENSG00000269887	33.7384	2.161	6.30452e-09	1.03096e-07
ENSG00000248936	23.0538	2.16041	1.57527e-06	1.63524e-05
ENSG00000251307	10.9226	2.15903	0.000949982	0.00509661
ENSG00000229901	26.7562	2.159	2.30809e-07	2.86114e-06
ENSG00000242902	23.0343	2.15889	1.59134e-06	1.64923e-05
ENSG00000246016	10.6619	2.15839	0.00109367	0.00576364
ENSG00000223552	32.5766	2.15824	1.14588e-08	1.79085e-07
ENSG00000264260	9.84116	2.15703	0.0017065	0.00847315
ENSG00000225667	23.6348	2.15702	1.16463e-06	1.24247e-05
ENSG00000250358	32.7585	2.15596	1.04349e-08	1.64907e-07
ENSG00000226445	34.1607	2.15452	5.07433e-09	8.42803e-08
ENSG00000260422	29.7359	2.15256	4.9509e-08	7.01295e-07
ENSG00000269792	19.6192	2.15255	9.45151e-06	8.34544e-05
ENSG00000223403	32.939	2.15237	9.50961e-09	1.51986e-07
ENSG00000237505	32.9335	2.15225	9.53634e-09	1.52222e-07
ENSG00000230690	8.89938	2.15225	0.00285268	0.0131756
ENSG00000272549	30.0349	2.15126	4.24349e-08	6.07867e-07
ENSG00000253839	12.8009	2.15051	0.000346449	0.0020912
ENSG00000259426	12.5378	2.14907	0.000398795	0.00237002
ENSG00000258077	31.3089	2.14888	2.20064e-08	3.28184e-07
ENSG00000272551	29.6797	2.14606	5.09666e-08	7.18736e-07
ENSG00000266279	16.4421	2.14443	5.01592e-05	0.000373358
ENSG00000234840	40.147	2.14433	2.35548e-10	4.65456e-09
ENSG00000256717	8.98613	2.14399	0.00272036	0.0126565
ENSG00000259038	29.2094	2.14101	6.4962e-08	8.95235e-07
ENSG00000233844	26.0701	2.13858	3.29236e-07	3.9502e-06
ENSG00000215863	33.2253	2.13825	8.20736e-09	1.32844e-07
ENSG00000235565	32.3601	2.13461	1.28088e-08	1.98016e-07
ENSG00000254123	6.29853	2.13362	0.0120838	0.0444133
ENSG00000245870	15.4618	2.13161	8.4189e-05	0.000595936
ENSG00000228857	32.4138	2.13121	1.24597e-08	1.93774e-07
ENSG00000271390	14.4938	2.12885	0.000140624	0.000943581
ENSG00000272330	33.1984	2.12835	8.32183e-09	1.34526e-07
ENSG00000226087	23.9987	2.12801	9.64025e-07	1.05685e-05
ENSG00000244649	11.765	2.12656	0.000603553	0.00341744
ENSG00000225365	25.7807	2.12569	3.82496e-07	4.53358e-06
ENSG00000254142	19.7617	2.12128	8.77232e-06	7.84937e-05
ENSG00000267626	13.3693	2.12048	0.000255779	0.00160729
ENSG00000234693	10.1047	2.12004	0.00147893	0.00750149
ENSG00000233527	31.7049	2.11514	1.79465e-08	2.71957e-07
ENSG00000205682	27.5469	2.11289	1.53328e-07	1.97385e-06
ENSG00000189223	31.5995	2.11274	1.89479e-08	2.85251e-07
ENSG00000263080	18.1799	2.11114	2.00992e-05	0.000164365
ENSG00000250600	9.00248	2.11078	0.00269614	0.0125589
ENSG00000269924	15.3338	2.11005	9.00904e-05	0.000632075
ENSG00000253181	24.726	2.10779	6.60853e-07	7.52402e-06
ENSG00000264345	27.1537	2.10641	1.87904e-07	2.37135e-06
ENSG00000270112	29.3755	2.10615	5.96281e-08	8.31651e-07
ENSG00000231551	30.8955	2.10579	2.723e-08	4.0184e-07
ENSG00000250427	28.5095	2.10344	9.32422e-08	1.25104e-06
ENSG00000230805	13.7776	2.1013	0.00020577	0.00132717
ENSG00000268873	6.88568	2.10081	0.0086889	0.0338342
ENSG00000224128	13.2349	2.10016	0.000274788	0.00170534
ENSG00000258404	26.371	2.09918	2.81746e-07	3.41917e-06
ENSG00000225746	29.3491	2.09731	6.04452e-08	8.40281e-07
ENSG00000248986	6.07766	2.0929	0.0136902	0.0493469
ENSG00000250863	27.1859	2.09158	1.84798e-07	2.35039e-06
ENSG00000273186	30.4641	2.09133	3.40107e-08	4.95573e-07
ENSG00000272783	32.2964	2.09003	1.32358e-08	2.04095e-07
ENSG00000228485	6.51143	2.08946	0.0107184	0.0401496
ENSG00000234779	20.9443	2.08521	4.72836e-06	4.47679e-05
ENSG00000177738	30.3901	2.08511	3.5333e-08	5.1249e-07
ENSG00000260052	24.6124	2.08434	7.00999e-07	7.95969e-06
ENSG00000270792	15.9136	2.08434	6.63001e-05	0.000481102
ENSG00000227014	30.4398	2.08397	3.44383e-08	5.01229e-07
ENSG00000235408	24.9212	2.08317	5.97234e-07	6.83644e-06
ENSG00000227769	9.90372	2.08015	0.00164945	0.00823493
ENSG00000243300	17.1553	2.07639	3.44443e-05	0.000266933
ENSG00000174403	27.557	2.0752	1.52531e-07	1.96558e-06
ENSG00000231428	15.04	2.07394	0.000105258	0.00072637
ENSG00000247853	11.5776	2.07261	0.000667528	0.00373385
ENSG00000229043	29.7684	2.0708	4.86855e-08	6.90399e-07
ENSG00000259284	7.91865	2.06998	0.00489278	0.0208752
ENSG00000227911	7.67103	2.06951	0.00561143	0.023392
ENSG00000233038	29.6818	2.0688	5.09112e-08	7.18736e-07
ENSG00000236494	27.655	2.06852	1.44997e-07	1.87993e-06
ENSG00000272760	29.6352	2.06772	5.215e-08	7.33796e-07
ENSG00000236069	8.55717	2.06692	0.00344163	0.0154575
ENSG00000234183	27.1029	2.06675	1.92912e-07	2.42928e-06
ENSG00000232006	38.0276	2.06669	6.97514e-10	1.31493e-08
ENSG00000255002	20.1322	2.06356	7.22678e-06	6.60126e-05
ENSG00000255774	12.4343	2.06324	0.000421531	0.00249115
ENSG00000272610	11.888	2.06194	0.000564974	0.00323068
ENSG00000225417	19.7316	2.06039	8.91153e-06	7.94596e-05
ENSG00000261521	19.5342	2.05912	9.88156e-06	8.69495e-05
ENSG00000247193	29.0378	2.05832	7.09789e-08	9.72879e-07
ENSG00000226637	29.1426	2.05632	6.72437e-08	9.24673e-07
ENSG00000236511	16.2101	2.05546	5.66905e-05	0.000417329
ENSG00000240790	13.394	2.05538	0.000252428	0.00158859
ENSG00000261390	29.7957	2.05463	4.80046e-08	6.83031e-07
ENSG00000258433	7.9833	2.05388	0.00472107	0.0202382
ENSG00000229970	19.3676	2.05223	1.07822e-05	9.38989e-05
ENSG00000258451	9.56295	2.05201	0.00198544	0.0096618
ENSG00000232018	22.9412	2.04787	1.6703e-06	1.72119e-05
ENSG00000224204	29.3527	2.04709	6.03333e-08	8.39644e-07
ENSG00000229628	16.5279	2.04646	4.79388e-05	0.000359145
ENSG00000271522	28.817	2.04532	7.95513e-08	1.07989e-06
ENSG00000254154	28.1947	2.04304	1.09703e-07	1.45348e-06
ENSG00000178977	28.564	2.04286	9.06506e-08	1.21884e-06
ENSG00000225341	15.2269	2.04269	9.53348e-05	0.000665197
ENSG00000272328	13.5471	2.04182	0.000232655	0.00147658
ENSG00000226206	20.0081	2.0418	7.71138e-06	7.00864e-05
ENSG00000229671	26.5761	2.03996	2.5336e-07	3.11334e-06
ENSG00000259676	13.4258	2.0394	0.000248182	0.00156496
ENSG00000224318	29.0911	2.03927	6.90542e-08	9.47519e-07
ENSG00000229291	27.0973	2.03915	1.93469e-07	2.43388e-06
ENSG00000267406	13.6205	2.03871	0.000223732	0.00142995
ENSG00000258821	19.6958	2.0387	9.08027e-06	8.07941e-05
ENSG00000237797	28.3784	2.03853	9.97702e-08	1.333e-06
ENSG00000233098	28.1432	2.03742	1.1266e-07	1.4895e-06
ENSG00000227591	27.1792	2.03616	1.85446e-07	2.35144e-06
ENSG00000224950	25.7342	2.03503	3.91821e-07	4.62367e-06
ENSG00000267028	7.77383	2.03332	0.00530084	0.0223688
ENSG00000250519	19.74	2.03215	8.8723e-06	7.92767e-05
ENSG00000267785	19.6682	2.02992	9.21208e-06	8.1567e-05
ENSG00000254810	21.901	2.02898	2.87083e-06	2.83425e-05
ENSG00000234789	21.9977	2.02734	2.7297e-06	2.70754e-05
ENSG00000253848	17.5092	2.02514	2.85928e-05	0.000226128
ENSG00000228265	27.7803	2.02451	1.35905e-07	1.77109e-06
ENSG00000263429	20.1385	2.01916	7.20338e-06	6.58935e-05
ENSG00000236065	12.8018	2.01887	0.000346289	0.0020912
ENSG00000233860	9.41187	2.0188	0.00215585	0.0103837
ENSG00000251002	26.1349	2.0178	3.1838e-07	3.83082e-06
ENSG00000228340	28.3966	2.0158	9.88407e-08	1.32197e-06
ENSG00000260604	26.7414	2.01299	2.32581e-07	2.88029e-06
ENSG00000232023	16.4436	2.0119	5.01187e-05	0.000373276
ENSG00000203650	26.734	2.01013	2.33476e-07	2.88701e-06
ENSG00000233392	25.7975	2.00996	3.79173e-07	4.49838e-06
ENSG00000272619	28.0027	2.00955	1.21146e-07	1.59512e-06
ENSG00000254615	27.0577	2.00748	1.97475e-07	2.47936e-06
ENSG00000229195	19.3092	2.00743	1.1117e-05	9.64838e-05
ENSG00000272544	14.4662	2.00729	0.000142698	0.000955281
ENSG00000174171	27.0303	2.00683	2.00292e-07	2.50873e-06
ENSG00000240005	26.6585	2.00666	2.42782e-07	2.99494e-06
ENSG00000267567	10.4434	2.00616	0.00123089	0.006394
ENSG00000259817	7.72684	2.0028	0.0054406	0.0228297
ENSG00000234352	26.4839	2.00212	2.65742e-07	3.24665e-06
ENSG00000227630	26.4442	2.00154	2.71263e-07	3.30478e-06
ENSG00000236810	26.7659	2.00057	2.29657e-07	2.84963e-06
ENSG00000272588	18.5307	0.499172	1.67189e-05	0.000139573
ENSG00000241269	18.5672	0.498797	1.64016e-05	0.00013737
ENSG00000185904	18.5936	0.498526	1.61761e-05	0.000135671
ENSG00000260608	14.4441	0.497769	0.000144384	0.000964024
ENSG00000260932	6.85303	0.497525	0.0088491	0.0342795
ENSG00000258285	15.0573	0.497397	0.000104299	0.000721011
ENSG00000237613	10.4616	0.49658	0.0012188	0.00634153
ENSG00000259366	18.8103	0.496314	1.44383e-05	0.000122384
ENSG00000269707	18.8225	0.49619	1.43467e-05	0.00012177
ENSG00000264269	13.4247	0.496027	0.000248336	0.00156516
ENSG00000270111	6.53787	0.496016	0.0105602	0.0396506
ENSG00000205696	8.73277	0.494904	0.00312542	0.0142591
ENSG00000267221	19.0735	0.494646	1.25779e-05	0.00010791
ENSG00000272225	15.5427	0.493856	8.06606e-05	0.000574159
ENSG00000253596	13.2748	0.493837	0.000268998	0.00167544
ENSG00000258696	6.60214	0.493605	0.0101856	0.0385403
ENSG00000261366	19.1718	0.492668	1.19467e-05	0.000102981
ENSG00000261924	12.2208	0.492661	0.000472605	0.00275076
ENSG00000254577	8.92497	0.492628	0.00281298	0.0130444
ENSG00000260163	18.1743	0.492513	2.01581e-05	0.000164713
ENSG00000223754	7.74513	0.492477	0.00538577	0.022635
ENSG00000230084	19.2322	0.492063	1.15744e-05	9.99762e-05
ENSG00000271234	9.84604	0.491982	0.00170198	0.00845731
ENSG00000260409	11.5868	0.491979	0.000664207	0.00372436
ENSG00000236526	12.4621	0.491722	0.000415301	0.00245859
ENSG00000261186	19.2717	0.491669	1.13372e-05	9.81941e-05
ENSG00000237517	19.3033	0.491353	1.11511e-05	9.67137e-05
ENSG00000226786	19.325	0.491138	1.10254e-05	9.58197e-05
ENSG00000235477	19.3473	0.490916	1.08974e-05	9.4772e-05
ENSG00000272853	19.3746	0.490645	1.07427e-05	9.36188e-05
ENSG00000261168	19.42	0.490194	1.04901e-05	9.15431e-05
ENSG00000229498	18.3252	0.489967	1.86226e-05	0.00015325
ENSG00000272682	18.1617	0.489675	2.02916e-05	0.000165448
ENSG00000205959	19.4726	0.489674	1.02055e-05	8.94284e-05
ENSG00000258569	18.355	0.489662	1.83335e-05	0.000151855
ENSG00000152487	19.5011	0.489393	1.00544e-05	8.8348e-05
ENSG00000226386	19.6756	0.488655	9.17639e-06	8.13644e-05
ENSG00000260655	19.6836	0.488576	9.13824e-06	8.10827e-05
ENSG00000226308	18.2856	0.488404	1.90141e-05	0.000156371
ENSG00000204241	19.6847	0.487585	9.1328e-06	8.10827e-05
ENSG00000262877	19.6877	0.487556	9.11866e-06	8.10222e-05
ENSG00000261008	19.7	0.487435	9.06e-06	8.06702e-05
ENSG00000229403	10.3981	0.486467	0.00126144	0.00652601
ENSG00000233393	20.0054	0.485434	7.7224e-06	7.01364e-05
ENSG00000267194	19.9406	0.485088	7.98853e-06	7.22951e-05
ENSG00000256050	14.0513	0.484253	0.000177889	0.00116328
ENSG00000258199	8.98745	0.483911	0.00271841	0.012652
ENSG00000249752	11.7136	0.483822	0.000620445	0.00349906
ENSG00000272836	18.7417	0.483783	1.49674e-05	0.000126615
ENSG00000236352	17.7634	0.483385	2.50146e-05	0.000200527
ENSG00000228214	20.1325	0.483233	7.22575e-06	6.60126e-05
ENSG00000214043	15.2665	0.482707	9.33555e-05	0.000652821
ENSG00000257398	10.0556	0.482089	0.00151887	0.0076643
ENSG00000253686	11.582	0.481467	0.000665917	0.00373231
ENSG00000260938	19.0057	0.481148	1.30329e-05	0.000111363
ENSG00000246375	20.3852	0.480811	6.33181e-06	5.87241e-05
ENSG00000237491	20.3986	0.480683	6.28752e-06	5.83559e-05
ENSG00000261096	20.1655	0.480511	7.10212e-06	6.51079e-05
ENSG00000265766	9.34087	0.4785	0.002241	0.0107323
ENSG00000264673	17.7493	0.477895	2.52006e-05	0.000201764
ENSG00000273325	12.4816	0.476948	0.00041097	0.00243554
ENSG00000227407	18.1274	0.47675	2.06604e-05	0.000167954
ENSG00000270557	19.5724	0.476544	9.68563e-06	8.52845e-05
ENSG00000270020	20.8382	0.476528	4.99765e-06	4.71769e-05
ENSG00000254966	20.8818	0.47612	4.88515e-06	4.61492e-05
ENSG00000250692	10.6997	0.475868	0.00107151	0.00566329
ENSG00000253593	6.57627	0.475608	0.0103347	0.0390157
ENSG00000248184	19.9502	0.47481	7.94839e-06	7.19831e-05
ENSG00000272479	6.62791	0.474614	0.0100393	0.038123
ENSG00000236154	18.439	0.474565	1.75427e-05	0.000145685
ENSG00000269489	19.7325	0.47404	8.90741e-06	7.94596e-05
ENSG00000254041	6.40946	0.473786	0.0113514	0.042148
ENSG00000272320	21.1499	0.473625	4.24734e-06	4.05765e-05
ENSG00000232406	18.6378	0.473534	1.58055e-05	0.000132908
ENSG00000261996	9.21762	0.473269	0.00239697	0.0113388
ENSG00000273019	17.3069	0.472809	3.18034e-05	0.000249287
ENSG00000271967	21.2575	0.47263	4.01529e-06	3.84753e-05
ENSG00000228564	6.47546	0.47245	0.0109374	0.0408977
ENSG00000237941	18.5515	0.471834	1.65377e-05	0.000138333
ENSG00000271046	13.0922	0.471803	0.000296535	0.00182635
ENSG00000259081	20.0011	0.471466	7.73966e-06	7.02283e-05
ENSG00000272789	18.3915	0.471323	1.7986e-05	0.000149171
ENSG00000224243	18.6761	0.471252	1.54915e-05	0.000130788
ENSG00000259212	10.1027	0.470452	0.0014805	0.00750648
ENSG00000239377	16.249	0.469579	5.55383e-05	0.000409321
ENSG00000260634	20.2271	0.469322	6.87725e-06	6.33205e-05
ENSG00000132832	21.6286	0.469232	3.3088e-06	3.22652e-05
ENSG00000261669	15.8568	0.468795	6.83189e-05	0.000493216
ENSG00000229487	7.32659	0.468246	0.00679418	0.0274789
ENSG00000260664	21.7921	0.46775	3.03847e-06	2.98122e-05
ENSG00000228661	21.9503	0.467261	2.79806e-06	2.76671e-05
ENSG00000228541	10.4814	0.467002	0.00120582	0.00628687
ENSG00000273384	17.6727	0.466104	2.62367e-05	0.000209268
ENSG00000257467	17.627	0.465614	2.68747e-05	0.000213954
ENSG00000259641	9.09943	0.465401	0.0025569	0.0120192
ENSG00000255670	22.2938	0.465121	2.33962e-06	2.34997e-05
ENSG00000236289	7.96827	0.465048	0.00476045	0.0203863
ENSG00000255082	6.19162	0.465019	0.0128356	0.0467306
ENSG00000267731	22.2034	0.46406	2.45238e-06	2.44968e-05
ENSG00000180769	22.2401	0.463733	2.40591e-06	2.40895e-05
ENSG00000233547	9.0727	0.462293	0.00259454	0.0121736
ENSG00000231563	21.0261	0.461891	4.53063e-06	4.30562e-05
ENSG00000239415	22.4757	0.461648	2.12819e-06	2.15121e-05
ENSG00000259888	18.5339	0.461357	1.6691e-05	0.000139432
ENSG00000256971	10.6832	0.46105	0.00108115	0.00571188
ENSG00000227467	19.7746	0.460616	8.71313e-06	7.80741e-05
ENSG00000232825	9.21021	0.4597	0.00240669	0.0113763
ENSG00000259806	22.7396	0.459333	1.85509e-06	1.89475e-05
ENSG00000271738	22.7761	0.459014	1.82013e-06	1.86055e-05
ENSG00000231419	23.0173	0.458759	1.60551e-06	1.65986e-05
ENSG00000232044	22.8698	0.458199	1.7335e-06	1.77771e-05
ENSG00000242082	16.6511	0.457872	4.49252e-05	0.000338967
ENSG00000180422	16.273	0.457729	5.48394e-05	0.00040511
ENSG00000273293	23.0283	0.456826	1.59635e-06	1.65307e-05
ENSG00000260060	23.0446	0.456685	1.58283e-06	1.64175e-05
ENSG00000265010	15.3906	0.456407	8.74229e-05	0.000616424
ENSG00000236166	19.3588	0.456136	1.08318e-05	9.42662e-05
ENSG00000270189	23.2067	0.455289	1.45492e-06	1.52276e-05
ENSG00000272485	6.08246	0.455264	0.013653	0.0492408
ENSG00000272349	19.1644	0.455233	1.1993e-05	0.00010331
ENSG00000259255	18.47	0.454789	1.726e-05	0.000143525
ENSG00000244738	13.4977	0.454763	0.000238858	0.00151217
ENSG00000235389	6.81112	0.453926	0.0090592	0.0349442
ENSG00000232987	19.9301	0.453357	8.03249e-06	7.25379e-05
ENSG00000236485	7.16789	0.453096	0.00742201	0.0296647
ENSG00000185433	19.4295	0.452705	1.04383e-05	9.1217e-05
ENSG00000227188	11.5776	0.452258	0.000667498	0.00373385
ENSG00000261329	24.3209	0.452247	8.15514e-07	9.0894e-06
ENSG00000234449	23.7325	0.450816	1.10699e-06	1.18796e-05
ENSG00000236537	23.8507	0.450725	1.04106e-06	1.13251e-05
ENSG00000226200	23.7851	0.450373	1.07712e-06	1.16475e-05
ENSG00000233930	10.5026	0.448577	0.00119205	0.00622278
ENSG00000270130	11.269	0.447665	0.000788112	0.00433496
ENSG00000254226	18.5899	0.447656	1.62081e-05	0.000135845
ENSG00000270168	15.3573	0.447404	8.89779e-05	0.000625999
ENSG00000235092	24.2182	0.446756	8.60138e-07	9.5034e-06
ENSG00000269908	11.0322	0.446419	0.000895439	0.00483735
ENSG00000186369	24.4898	0.446304	7.47059e-07	8.42247e-06
ENSG00000260837	24.2793	0.446251	8.3331e-07	9.23913e-06
ENSG00000272846	24.3074	0.446019	8.2124e-07	9.1372e-06
ENSG00000261404	9.691	0.445819	0.00185173	0.00908769
ENSG00000250790	24.5755	0.445597	7.14526e-07	8.0916e-06
ENSG00000272512	24.3714	0.44549	7.94392e-07	8.87735e-06
ENSG00000261399	8.17412	0.445084	0.00424922	0.0185153
ENSG00000227896	24.4457	0.444879	7.64344e-07	8.56416e-06
ENSG00000249307	24.5095	0.444353	7.39427e-07	8.35125e-06
ENSG00000248103	11.9398	0.443812	0.000549483	0.00314634
ENSG00000271757	21.6484	0.443521	3.2749e-06	3.19592e-05
ENSG00000256862	13.5374	0.441796	0.000233853	0.00148344
ENSG00000259969	24.9701	0.440604	5.82265e-07	6.67713e-06
ENSG00000273137	23.4948	0.440296	1.25254e-06	1.32844e-05
ENSG00000228417	11.16	0.439996	0.000835815	0.00455064
ENSG00000241832	7.80619	0.43898	0.00520676	0.022045
ENSG00000267470	25.2323	0.438495	5.08239e-07	5.88131e-06
ENSG00000257185	23.3173	0.438065	1.37359e-06	1.44597e-05
ENSG00000269976	20.9583	0.437766	4.69386e-06	4.44744e-05
ENSG00000260671	8.1999	0.437757	0.00418927	0.0182855
ENSG00000229847	25.3352	0.437672	4.81827e-07	5.60119e-06
ENSG00000259840	25.3896	0.437238	4.68446e-07	5.46563e-06
ENSG00000273295	18.3311	0.437194	1.85648e-05	0.000152874
ENSG00000229520	18.3399	0.436946	1.84792e-05	0.000152366
ENSG00000225376	16.6087	0.436344	4.59398e-05	0.000345595
ENSG00000234531	19.573	0.436318	9.6828e-06	8.52845e-05
ENSG00000232110	23.9862	0.436222	9.70266e-07	1.06095e-05
ENSG00000251330	15.789	0.4359	7.08139e-05	0.000508627
ENSG00000253376	21.836	0.435643	2.96982e-06	2.9229e-05
ENSG00000273245	9.12605	0.435437	0.00251996	0.0118587
ENSG00000270750	16.166	0.435398	5.80257e-05	0.000425924
ENSG00000099869	14.6372	0.435224	0.00013032	0.000881707
ENSG00000261478	25.7612	0.435167	3.86385e-07	4.57114e-06
ENSG00000254528	25.6962	0.434808	3.99614e-07	4.70574e-06
ENSG00000246528	26.5188	0.434493	2.60987e-07	3.19779e-06
ENSG00000251532	24.8628	0.433466	6.156e-07	7.034e-06
ENSG00000250039	24.4166	0.433386	7.75953e-07	8.68657e-06
ENSG00000253829	18.9479	0.432934	1.34335e-05	0.000114632
ENSG00000240996	16.9855	0.432522	3.76671e-05	0.000288312
ENSG00000272791	24.4646	0.432322	7.56863e-07	8.51036e-06
ENSG00000172250	26.0278	0.432207	3.36538e-07	4.02642e-06
ENSG00000227165	26.137	0.431357	3.18028e-07	3.83021e-06
ENSG00000235903	26.1498	0.431257	3.15922e-07	3.80845e-06
ENSG00000250579	6.36908	0.43122	0.0116126	0.0429422
ENSG00000225877	17.7838	0.430969	2.47484e-05	0.000198644
ENSG00000261226	10.0747	0.430408	0.00150319	0.00759468
ENSG00000196972	26.2892	0.430177	2.93926e-07	3.55678e-06
ENSG00000231689	19.7494	0.429156	8.82911e-06	7.89462e-05
ENSG00000259920	26.544	0.429072	2.57605e-07	3.15939e-06
ENSG00000267653	13.4275	0.428665	0.000247958	0.00156432
ENSG00000249234	8.56947	0.427999	0.00341847	0.0153698
ENSG00000230633	26.6274	0.427575	2.46715e-07	3.03887e-06
ENSG00000237737	17.7017	0.42706	2.58396e-05	0.00020636
ENSG00000236467	17.0269	0.426572	3.68535e-05	0.000283451
ENSG00000250366	25.5512	0.426258	4.30788e-07	5.0541e-06
ENSG00000264491	14.5077	0.426176	0.000139591	0.000938438
ENSG00000229227	26.8419	0.42594	2.20803e-07	2.74245e-06
ENSG00000259361	7.81327	0.425492	0.00518641	0.0219735
ENSG00000259994	26.9033	0.425473	2.13891e-07	2.66338e-06
ENSG00000258403	13.762	0.424674	0.000207491	0.0013369
ENSG00000260917	27.0168	0.424614	2.01696e-07	2.51991e-06
ENSG00000204791	24.1457	0.424228	8.93149e-07	9.84246e-06
ENSG00000260196	27.1202	0.423833	1.91185e-07	2.40992e-06
ENSG00000264215	24.2238	0.423598	8.57655e-07	9.48422e-06
ENSG00000235823	27.2016	0.423221	1.83303e-07	2.33372e-06
ENSG00000273156	27.2679	0.422724	1.77132e-07	2.25741e-06
ENSG00000196960	20.4526	0.422663	6.11266e-06	5.67744e-05
ENSG00000259069	16.499	0.422174	4.86768e-05	0.000363816
ENSG00000226383	10.5828	0.42193	0.00114148	0.0059957
ENSG00000255618	22.227	0.42181	2.42245e-06	2.42169e-05
ENSG00000244393	24.4513	0.421775	7.6214e-07	8.55455e-06
ENSG00000224855	6.92902	0.421769	0.00848081	0.0332276
ENSG00000257703	26.1083	0.421082	3.22795e-07	3.88026e-06
ENSG00000237949	27.5095	0.420919	1.56326e-07	2.00894e-06
ENSG00000254260	10.5429	0.420531	0.00116634	0.00610612
ENSG00000225783	27.5666	0.420494	1.51775e-07	1.95782e-06
ENSG00000260523	8.10353	0.419856	0.00441792	0.0191584
ENSG00000259457	28.0066	0.418924	1.209e-07	1.59353e-06
ENSG00000254281	27.8987	0.418878	1.27836e-07	1.67625e-06
ENSG00000157306	27.8789	0.418186	1.2915e-07	1.68825e-06
ENSG00000272905	27.8821	0.418162	1.28935e-07	1.68717e-06
ENSG00000267651	18.0169	0.418083	2.18953e-05	0.000177538
ENSG00000261325	6.68787	0.417442	0.00970709	0.0370385
ENSG00000230212	25.2364	0.417267	5.07149e-07	5.87406e-06
ENSG00000260978	25.0668	0.416911	5.53771e-07	6.37916e-06
ENSG00000267317	15.2872	0.416899	9.2338e-05	0.000646061
ENSG00000255366	28.0958	0.416596	1.15456e-07	1.52335e-06
ENSG00000259218	28.3133	0.415844	1.03187e-07	1.37287e-06
ENSG00000268673	21.9553	0.415832	2.79075e-06	2.76162e-05
ENSG00000272452	28.2537	0.415445	1.0641e-07	1.41279e-06
ENSG00000260838	8.89398	0.415234	0.00286112	0.0132002
ENSG00000272780	25.6756	0.4147	4.03904e-07	4.75186e-06
ENSG00000251448	26.9756	0.413679	2.06036e-07	2.56909e-06
ENSG00000257585	25.8612	0.413274	3.66877e-07	4.36474e-06
ENSG00000237764	16.6462	0.413236	4.50405e-05	0.000339635
ENSG00000249436	11.1297	0.412991	0.000849552	0.00461892
ENSG00000224086	28.6029	0.412919	8.8847e-08	1.19713e-06
ENSG00000268164	15.4214	0.412882	8.60067e-05	0.000607112
ENSG00000245466	15.3558	0.412701	8.90458e-05	0.000626129
ENSGR0000226179	22.4788	0.412087	2.1248e-06	2.1495e-05
ENSG00000265185	28.7651	0.411755	8.17106e-08	1.10331e-06
ENSG00000224614	24.7984	0.411701	6.36495e-07	7.25319e-06
ENSG00000259407	28.8967	0.411637	7.63414e-08	1.04077e-06
ENSG00000224050	15.9084	0.411486	6.6483e-05	0.000482154
ENSG00000241345	18.6607	0.411238	1.56168e-05	0.000131758
ENSG00000234281	28.85	0.411148	7.82045e-08	1.06502e-06
ENSG00000260583	27.3438	0.410128	1.70313e-07	2.17269e-06
ENSG00000221571	21.4312	0.409936	3.66753e-06	3.5491e-05
ENSG00000235010	16.5798	0.409625	4.66446e-05	0.000350483
ENSG00000233508	13.1314	0.409464	0.000290383	0.00179194
ENSG00000227695	22.287	0.409334	2.34787e-06	2.3564e-05
ENSG00000238035	27.7129	0.408246	1.4072e-07	1.82634e-06
ENSG00000223930	12.1189	0.407992	0.000499141	0.0028867
ENSG00000179447	14.0646	0.407674	0.000176639	0.0011563
ENSG00000258342	27.9129	0.40761	1.26899e-07	1.66568e-06
ENSG00000267006	6.2659	0.407525	0.0123083	0.0451211
ENSG00000237588	9.21648	0.40716	0.00239847	0.0113416
ENSG00000261087	29.5115	0.406472	5.55867e-08	7.77847e-07
ENSG00000267690	28.1888	0.406434	1.10039e-07	1.45641e-06
ENSG00000268568	29.5649	0.406097	5.40748e-08	7.5836e-07
ENSG00000205037	22.5792	0.405326	2.01652e-06	2.05139e-05
ENSG00000259244	26.8522	0.404984	2.19624e-07	2.73047e-06
ENSG00000273001	29.7864	0.404555	4.82355e-08	6.85549e-07
ENSG00000236558	18.5144	0.404478	1.68627e-05	0.000140589
ENSG00000206028	29.7974	0.404478	4.79631e-08	6.83031e-07
ENSG00000223704	30.4004	0.402743	3.51452e-08	5.10349e-07
ENSG00000258410	22.9546	0.402263	1.65875e-06	1.71072e-05
ENSG00000261600	30.2156	0.401593	3.86591e-08	5.55659e-07
ENSG00000260918	30.2853	0.401116	3.72949e-08	5.37267e-07
ENSG00000266311	13.248	0.400484	0.000272872	0.00169624
ENSG00000260249	30.7578	0.399501	2.92328e-08	4.30895e-07
ENSG00000269962	13.7919	0.399417	0.000204215	0.00131914
ENSG00000273238	27.6458	0.399183	1.45691e-07	1.887e-06
ENSG00000263305	23.5825	0.398861	1.19672e-06	1.27137e-05
ENSG00000266369	6.99025	0.398213	0.00819551	0.0323091
ENSG00000207955	17.4762	0.397671	2.90919e-05	0.00022981
ENSG00000228408	30.9215	0.397596	2.68675e-08	3.96952e-07
ENSG00000237637	24.4627	0.397075	7.57643e-07	8.5116e-06
ENSG00000223784	15.1963	0.396989	9.68936e-05	0.000674962
ENSG00000230303	27.5995	0.396319	1.49218e-07	1.93072e-06
ENSG00000225913	19.1799	0.396036	1.18957e-05	0.000102611
ENSG00000270100	29.33	0.395962	6.10445e-08	8.4676e-07
ENSG00000272892	26.1659	0.395571	3.13309e-07	3.78413e-06
ENSG00000249776	29.9788	0.395469	4.36806e-08	6.23602e-07
ENSG00000226355	7.55084	0.395464	0.00599822	0.0247205
ENSG00000255120	11.6243	0.395351	0.000650944	0.00365484
ENSG00000250668	17.0191	0.395264	3.70064e-05	0.000284142
ENSG00000235100	29.5473	0.394463	5.45674e-08	7.64425e-07
ENSG00000231133	19.4844	0.3941	1.01424e-05	8.89367e-05
ENSG00000249359	19.037	0.394031	1.28211e-05	0.0001097
ENSG00000260618	21.5113	0.393109	3.51747e-06	3.41428e-05
ENSG00000249412	16.5554	0.392396	4.72499e-05	0.000354402
ENSG00000232930	25.7709	0.391947	3.84439e-07	4.55237e-06
ENSG00000260328	16.4133	0.391368	5.0926e-05	0.000378475
ENSG00000253507	15.929	0.391109	6.57638e-05	0.000477756
ENSG00000236173	25.3005	0.39071	4.90585e-07	5.69778e-06
ENSG00000247970	31.86	0.390581	1.65694e-08	2.52133e-07
ENSG00000258583	23.9335	0.390479	9.97211e-07	1.08947e-05
ENSG00000256973	30.6236	0.390302	3.13257e-08	4.60144e-07
ENSG00000273244	31.4772	0.390297	2.01794e-08	3.02358e-07
ENSG00000231459	20.9698	0.390154	4.66587e-06	4.42422e-05
ENSG00000226031	9.64317	0.389753	0.00190057	0.00929507
ENSG00000260070	32.6404	0.388636	1.10886e-08	1.73941e-07
ENSG00000250986	30.4721	0.388193	3.38708e-08	4.94101e-07
ENSG00000262362	18.5186	0.388108	1.68254e-05	0.00014037
ENSG00000261617	25.7337	0.387489	3.91917e-07	4.62367e-06
ENSG00000256360	32.3729	0.38725	1.27247e-08	1.9717e-07
ENSG00000255362	20.592	0.386955	5.68339e-06	5.31761e-05
ENSG00000226416	28.9554	0.3868	7.40634e-08	1.01297e-06
ENSG00000225924	32.8153	0.386731	1.01342e-08	1.60555e-07
ENSG00000245832	29.2546	0.386298	6.34647e-08	8.75551e-07
ENSG00000270246	33.8022	0.385915	6.10092e-09	1.00024e-07
ENSG00000248673	11.4845	0.385821	0.000701777	0.00391087
ENSG00000260633	32.7196	0.385796	1.06461e-08	1.67828e-07
ENSG00000235887	12.2815	0.384775	0.000457477	0.00267251
ENSG00000224924	32.8907	0.384704	9.74907e-09	1.55228e-07
ENSG00000264985	12.4206	0.384405	0.000424634	0.00250367
ENSG00000270581	33.4376	0.384321	7.35862e-09	1.19564e-07
ENSG00000224812	32.8937	0.383917	9.73373e-09	1.55178e-07
ENSG00000256732	9.99325	0.383804	0.00157115	0.00788742
ENSG00000234630	20.7835	0.383756	5.14248e-06	4.85081e-05
ENSG00000260396	31.1922	0.383426	2.33697e-08	3.477e-07
ENSG00000267612	23.1863	0.38319	1.47038e-06	1.53514e-05
ENSG00000257829	6.35454	0.382694	0.0117081	0.0432415
ENSG00000260418	31.439	0.38258	2.05807e-08	3.07646e-07
ENSG00000264515	22.0967	0.382496	2.59252e-06	2.57751e-05
ENSG00000273267	9.49392	0.382481	0.00206154	0.00997866
ENSG00000234793	12.3235	0.382182	0.000447293	0.00262387
ENSG00000223697	15.8426	0.381523	6.8834e-05	0.000496652
ENSG00000254401	17.1466	0.381492	3.46021e-05	0.000267755
ENSG00000259130	18.9504	0.381211	1.34158e-05	0.000114557
ENSG00000270171	28.357	0.380698	1.00882e-07	1.34502e-06
ENSG00000272449	31.6357	0.38054	1.85976e-08	2.80976e-07
ENSG00000270589	33.4973	0.380112	7.13612e-09	1.16097e-07
ENSG00000236711	22.6055	0.379998	1.98914e-06	2.02678e-05
ENSG00000261037	19.4996	0.379926	1.00622e-05	8.83555e-05
ENSG00000257735	30.1077	0.379015	4.08708e-08	5.86122e-07
ENSG00000258114	34.3039	0.378142	4.71433e-09	7.88162e-08
ENSG00000255367	30.5098	0.37636	3.32184e-08	4.857e-07
ENSG00000230258	15.8833	0.375993	6.73698e-05	0.00048775
ENSG00000259935	7.14624	0.3759	0.00751215	0.0299684
ENSG00000253535	7.24283	0.375223	0.00711849	0.0286408
ENSG00000257877	32.7405	0.375002	1.05321e-08	1.66236e-07
ENSG00000262006	17.0486	0.374592	3.64351e-05	0.000280583
ENSG00000228467	13.1141	0.374218	0.000293081	0.00180683
ENSG00000261710	24.1355	0.373845	8.97876e-07	9.87742e-06
ENSG00000234056	32.9466	0.373708	9.47243e-09	1.51583e-07
ENSG00000272076	13.4292	0.373223	0.000247734	0.00156369
ENSG00000228961	9.86632	0.372365	0.00168332	0.00838097
ENSG00000204802	31.1725	0.372053	2.36091e-08	3.5085e-07
ENSG00000254081	18.3448	0.371658	1.84322e-05	0.000152085
ENSG00000248528	23.7902	0.371589	1.07425e-06	1.16265e-05
ENSG00000232739	19.4555	0.370878	1.02971e-05	9.00445e-05
ENSG00000272541	33.3349	0.370548	7.75781e-09	1.25888e-07
ENSG00000272130	14.8897	0.369708	0.000113985	0.000779911
ENSG00000232698	23.8394	0.369702	1.04716e-06	1.1372e-05
ENSG00000248738	15.3258	0.369455	9.04748e-05	0.000634072
ENSG00000267143	17.8143	0.368429	2.43547e-05	0.000195731
ENSG00000260613	27.5966	0.368289	1.49438e-07	1.9316e-06
ENSG00000263874	35.4496	0.368221	2.61737e-09	4.58707e-08
ENSG00000254664	9.70548	0.367622	0.0018372	0.00903034
ENSG00000259796	35.6824	0.367576	2.32249e-09	4.09287e-08
ENSG00000259762	35.5993	0.367334	2.42377e-09	4.25954e-08
ENSG00000256193	19.7278	0.366332	8.92922e-06	7.95615e-05
ENSG00000232613	17.3115	0.364911	3.17266e-05	0.000248838
ENSG00000232287	36.0424	0.36473	1.93071e-09	3.44062e-08
ENSG00000256312	23.8	0.364647	1.06882e-06	1.15776e-05
ENSG00000271815	32.3455	0.364626	1.29053e-08	1.9924e-07
ENSG00000233244	22.2494	0.364359	2.39431e-06	2.39922e-05
ENSG00000258441	36.4179	0.362546	1.59234e-09	2.86577e-08
ENSG00000231838	23.139	0.362379	1.50704e-06	1.57084e-05
ENSG00000269942	27.5089	0.362233	1.5637e-07	2.00894e-06
ENSG00000235760	15.6444	0.36152	7.64369e-05	0.000546236
ENSG00000253868	6.76521	0.361518	0.00929517	0.0356811
ENSG00000249984	14.0257	0.360745	0.000180325	0.00117699
ENSG00000261541	8.15212	0.360655	0.00430109	0.0187284
ENSG00000258422	15.5568	0.359309	8.00643e-05	0.000570554
ENSG00000250166	33.8086	0.359289	6.08096e-09	9.99543e-08
ENSG00000223783	10.1327	0.359245	0.00145665	0.00740327
ENSG00000224533	12.1847	0.359176	0.000481819	0.00279543
ENSG00000261634	9.75344	0.356913	0.00178987	0.00883189
ENSG00000258642	6.45819	0.356692	0.0110442	0.0412244
ENSG00000271218	36.2884	0.356562	1.70174e-09	3.054e-08
ENSG00000268257	8.5766	0.356043	0.0034051	0.015326
ENSG00000270090	32.0379	0.355213	1.51195e-08	2.31735e-07
ENSG00000251080	6.26947	0.354832	0.0122836	0.0450433
ENSG00000226828	38.0385	0.354771	6.93639e-10	1.30957e-08
ENSG00000262951	12.3199	0.354755	0.000448147	0.00262767
ENSG00000223401	32.8385	0.354584	1.00141e-08	1.5885e-07
ENSG00000258535	27.4813	0.354264	1.58618e-07	2.0337e-06
ENSG00000247131	35.9962	0.353966	1.97698e-09	3.51321e-08
ENSG00000230676	9.87728	0.3535	0.00167332	0.00833775
ENSG00000245750	38.1596	0.352684	6.51873e-10	1.23622e-08
ENSG00000214837	32.6063	0.352441	1.12846e-08	1.76579e-07
ENSG00000244342	31.5578	0.350331	1.93594e-08	2.91101e-07
ENSG00000260577	6.37877	0.348516	0.0115494	0.0427458
ENSG00000231690	37.262	0.3482	1.03277e-09	1.90732e-08
ENSG00000264458	31.366	0.345761	2.13685e-08	3.19046e-07
ENSG00000236464	17.4376	0.345761	2.96888e-05	0.000234302
ENSG00000255916	11.3494	0.345555	0.000754705	0.00418016
ENSG00000236824	39.872	0.343395	2.71159e-10	5.32633e-09
ENSG00000258882	13.3556	0.343279	0.000257653	0.00161666
ENSG00000272211	23.5363	0.343054	1.22578e-06	1.30115e-05
ENSG00000261472	8.09968	0.342889	0.00442732	0.0191926
ENSG00000250974	8.19083	0.341838	0.00421026	0.0183644
ENSG00000230751	9.97116	0.341275	0.00159011	0.00797628
ENSG00000260831	29.0247	0.340623	7.14628e-08	9.78455e-07
ENSG00000238217	37.3647	0.339481	9.79771e-10	1.81472e-08
ENSG00000229770	26.3819	0.338716	2.80152e-07	3.40633e-06
ENSG00000255693	31.6052	0.338715	1.88924e-08	2.84753e-07
ENSG00000250390	16.0542	0.335665	6.15565e-05	0.00045028
ENSG00000255571	41.6365	0.334217	1.09922e-10	2.24906e-09
ENSG00000204588	41.8125	0.333322	1.0046e-10	2.06211e-09
ENSG00000182376	34.1278	0.333	5.16095e-09	8.5607e-08
ENSG00000231865	17.1934	0.331087	3.37604e-05	0.000262918
ENSG00000233936	6.28215	0.330112	0.012196	0.0447887
ENSG00000254973	10.085	0.328722	0.00149482	0.00756229
ENSG00000254532	9.23084	0.326998	0.00237973	0.0112614
ENSG00000238194	32.0034	0.32639	1.53905e-08	2.35604e-07
ENSG00000255020	43.5726	0.324572	4.08509e-11	8.73824e-10
ENSG00000248455	14.9729	0.324382	0.000109066	0.000749479
ENSG00000237720	12.1721	0.321869	0.000485094	0.00281314
ENSG00000230699	44.7076	0.321029	2.28767e-11	5.0728e-10
ENSG00000272912	12.548	0.320284	0.000396627	0.00236025
ENSG00000263033	28.7903	0.31989	8.0653e-08	1.09368e-06
ENSG00000261728	11.7582	0.319465	0.000605744	0.00342527
ENSG00000233705	43.3026	0.3194	4.6895e-11	9.94738e-10
ENSG00000229801	28.9344	0.318361	7.48702e-08	1.02181e-06
ENSG00000253965	39.4036	0.317861	3.44665e-10	6.71673e-09
ENSG00000261227	43.4903	0.317848	4.26076e-11	9.07926e-10
ENSG00000189196	27.9933	0.317262	1.21735e-07	1.6012e-06
ENSG00000232300	21.4073	0.316888	3.71356e-06	3.58818e-05
ENSG00000231121	28.8293	0.316597	7.90463e-08	1.07418e-06
ENSG00000228484	45.7808	0.316596	1.32255e-11	3.06089e-10
ENSG00000257151	45.2478	0.316563	1.73616e-11	3.90437e-10
ENSG00000260166	13.721	0.315619	0.000212075	0.00136164
ENSG00000256725	6.30655	0.315149	0.0120293	0.0442513
ENSG00000260411	37.2162	0.314764	1.05732e-09	1.94982e-08
ENSG00000259715	45.6832	0.31453	1.39007e-11	3.18239e-10
ENSG00000259234	43.5265	0.314511	4.1826e-11	8.93179e-10
ENSG00000269387	18.6396	0.314151	1.57905e-05	0.000132871
ENSG00000259168	15.9318	0.313794	6.56666e-05	0.000477596
ENSG00000196421	45.9531	0.31328	1.21117e-11	2.83835e-10
ENSG00000250522	6.92403	0.311007	0.00850453	0.0333
ENSG00000224251	7.46882	0.310708	0.00627768	0.0256807
ENSG00000260412	27.37	0.310139	1.68019e-07	2.14558e-06
ENSG00000255318	22.5098	0.308981	2.09069e-06	2.11837e-05
ENSG00000256008	15.4441	0.308561	8.49809e-05	0.000600204
ENSG00000197210	47.1064	0.308019	6.72359e-12	1.61188e-10
ENSG00000261496	47.1891	0.307647	6.44595e-12	1.55412e-10
ENSG00000249456	38.5124	0.307404	5.44073e-10	1.04584e-08
ENSG00000230448	12.8567	0.306303	0.000336265	0.00203947
ENSG00000251518	11.2331	0.305933	0.000803514	0.00440063
ENSG00000253230	47.7583	0.30571	4.82129e-12	1.17806e-10
ENSG00000242767	48.2972	0.305148	3.66272e-12	9.03659e-11
ENSG00000261374	45.698	0.304982	1.37966e-11	3.16426e-10
ENSG00000256481	45.7381	0.304192	1.35166e-11	3.11126e-10
ENSG00000241180	41.0541	0.303419	1.48076e-10	2.98643e-09
ENSG00000258710	10.5284	0.302864	0.00117557	0.00614934
ENSG00000235538	9.77619	0.301793	0.00176787	0.00873948
ENSG00000260492	42.4906	0.301377	7.10215e-11	1.48177e-09
ENSG00000223462	16.8259	0.300455	4.09703e-05	0.000310787
ENSG00000253389	19.3887	0.299146	1.06634e-05	9.29922e-05
ENSG00000272983	49.5435	0.29732	1.94025e-12	4.96033e-11
ENSG00000267750	49.8411	0.296051	1.66716e-12	4.27938e-11
ENSG00000261685	49.9277	0.295683	1.59516e-12	4.10286e-11
ENSG00000258654	6.8626	0.294766	0.00880184	0.0341589
ENSG00000251600	22.228	0.294692	2.42112e-06	2.42169e-05
ENSG00000271892	7.68788	0.293493	0.00555929	0.0232221
ENSG00000272984	19.5114	0.293093	1.00001e-05	8.79313e-05
ENSG00000258461	11.1031	0.292755	0.000861824	0.00467763
ENSG00000264486	23.7389	0.292506	1.1033e-06	1.185e-05
ENSG00000227895	13.5034	0.292025	0.000238135	0.00150834
ENSG00000266340	12.1632	0.291856	0.000487409	0.00282528
ENSG00000253220	6.63444	0.291094	0.0100025	0.038019
ENSG00000264860	8.72741	0.290574	0.00313462	0.0142908
ENSG00000261502	7.08396	0.288434	0.00777772	0.0309114
ENSG00000267014	50.1784	0.288367	1.40382e-12	3.62539e-11
ENSG00000256564	11.9241	0.288162	0.000554133	0.00317154
ENSG00000224888	9.90766	0.288047	0.00164593	0.00822057
ENSG00000256947	9.32939	0.286848	0.00225507	0.0107921
ENSG00000273287	45.5423	0.28682	1.4938e-11	3.3954e-10
ENSG00000256982	45.9502	0.286751	1.21299e-11	2.83835e-10
ENSG00000271347	47.5203	0.286388	5.4436e-12	1.31746e-10
ENSG00000231104	27.9606	0.285326	1.23809e-07	1.6268e-06
ENSG00000256705	29.5021	0.284896	5.5856e-08	7.79898e-07
ENSG00000254622	22.2696	0.284499	2.36925e-06	2.37598e-05
ENSG00000260118	52.9021	0.283439	3.50596e-13	9.70516e-12
ENSG00000225822	8.35083	0.283329	0.00385511	0.017008
ENSG00000231512	37.4749	0.282995	9.25961e-10	1.72764e-08
ENSG00000259017	27.3904	0.282865	1.66257e-07	2.12735e-06
ENSG00000263674	18.1402	0.282128	2.05221e-05	0.000167043
ENSG00000241328	6.21951	0.281516	0.012635	0.0461059
ENSG00000269553	10.2258	0.281147	0.00138491	0.00708969
ENSG00000260777	45.0184	0.280854	1.95188e-11	4.36268e-10
ENSG00000273164	46.9333	0.280212	7.34439e-12	1.7574e-10
ENSG00000272438	49.8076	0.28016	1.69583e-12	4.34421e-11
ENSG00000261713	7.55407	0.279996	0.00598747	0.0246923
ENSG00000249169	18.9343	0.279153	1.35297e-05	0.000115375
ENSG00000254377	52.0667	0.27893	5.36466e-13	1.44721e-11
ENSG00000214733	10.0216	0.278692	0.00154715	0.00778229
ENSG00000235049	43.681	0.276743	3.86498e-11	8.28136e-10
ENSG00000260447	54.6273	0.276667	1.45699e-13	4.24598e-12
ENSG00000263667	13.4358	0.276451	0.00024687	0.00155979
ENSG00000260990	33.1605	0.275872	8.48583e-09	1.36655e-07
ENSG00000230729	18.8509	0.275226	1.41345e-05	0.000120129
ENSG00000254432	13.4027	0.275168	0.000251259	0.00158201
ENSG00000267193	24.6689	0.274717	6.80727e-07	7.74334e-06
ENSG00000271761	33.174	0.273406	8.42697e-09	1.3588e-07
ENSG00000255650	50.8544	0.272589	9.94781e-13	2.61151e-11
ENSG00000273301	48.9371	0.271839	2.64298e-12	6.61056e-11
ENSG00000250686	9.8086	0.27142	0.00173698	0.0086043
ENSG00000271148	21.7083	0.269598	3.17419e-06	3.10719e-05
ENSG00000258926	51.7843	0.269446	6.19446e-13	1.66399e-11
ENSG00000267683	18.566	0.268875	1.64118e-05	0.00013737
ENSG00000253417	12.6273	0.268043	0.000380147	0.00227408
ENSG00000237742	54.6085	0.267942	1.47101e-13	4.27702e-12
ENSG00000225465	32.8612	0.265161	9.89799e-09	1.57402e-07
ENSG00000243902	46.2224	0.263655	1.05564e-11	2.48388e-10
ENSG00000223477	27.1781	0.263591	1.85552e-07	2.35144e-06
ENSG00000205015	13.411	0.26352	0.000250156	0.00157585
ENSG00000181800	57.1756	0.263171	3.98594e-14	1.22926e-12
ENSG00000273032	58.3205	0.262915	2.22707e-14	7.00423e-13
ENSG00000226409	19.6929	0.26194	9.09371e-06	8.0857e-05
ENSG00000270235	10.8644	0.261323	0.000980284	0.00523561
ENSG00000233878	30.3171	0.260505	3.66885e-08	5.30334e-07
ENSG00000225180	12.6451	0.260009	0.00037655	0.00225533
ENSG00000215196	16.9907	0.259835	3.75629e-05	0.000287688
ENSG00000259714	41.5967	0.258468	1.1218e-10	2.28424e-09
ENSG00000238276	22.315	0.258172	2.31387e-06	2.3278e-05
ENSG00000224271	6.59551	0.257521	0.0102236	0.0386497
ENSG00000259296	28.9427	0.257032	7.45528e-08	1.01857e-06
ENSG00000272372	58.0167	0.255963	2.59902e-14	8.13378e-13
ENSG00000231187	60.632	0.254786	6.88056e-15	2.28262e-13
ENSG00000272216	58.2875	0.253991	2.2648e-14	7.10531e-13
ENSG00000260807	60.8645	0.253988	6.11417e-15	2.03902e-13
ENSG00000241720	52.0061	0.253904	5.5329e-13	1.48943e-11
ENSG00000236437	31.7037	0.253805	1.79578e-08	2.71957e-07
ENSG00000234722	49.4484	0.253257	2.03663e-12	5.19627e-11
ENSG00000235024	20.2964	0.253136	6.63245e-06	6.11552e-05
ENSG00000271820	11.2172	0.252963	0.000810438	0.004429
ENSG00000234377	61.7967	0.25082	3.8081e-15	1.29374e-13
ENSG00000271579	28.46	0.250414	9.56525e-08	1.28068e-06
ENSG00000237212	42.7133	0.249036	6.33796e-11	1.32669e-09
ENSG00000228353	6.3448	0.248119	0.0117726	0.0434327
ENSG00000180458	60.4306	0.248076	7.62205e-15	2.49602e-13
ENSG00000233191	6.07014	0.247717	0.0137486	0.0495012
ENSG00000230051	11.4481	0.247051	0.000715656	0.00398297
ENSG00000261340	23.6913	0.246903	1.13091e-06	1.21056e-05
ENSG00000250049	15.5527	0.246211	8.02372e-05	0.000571465
ENSG00000175772	45.5861	0.245933	1.46073e-11	3.33215e-10
ENSG00000227869	42.5652	0.245807	6.83637e-11	1.42867e-09
ENSG00000242258	48.745	0.245487	2.91504e-12	7.24824e-11
ENSG00000240707	42.3609	0.24466	7.58903e-11	1.57817e-09
ENSG00000248719	26.039	0.244652	3.34593e-07	4.00692e-06
ENSG00000225231	21.6213	0.243907	3.32144e-06	3.23636e-05
ENSG00000205632	51.1699	0.243701	8.47082e-13	2.25168e-11
ENSG00000267334	55.6484	0.243028	8.66647e-14	2.61559e-12
ENSG00000236975	15.9469	0.242899	6.51442e-05	0.000474884
ENSG00000245662	7.39303	0.241557	0.0065477	0.0266054
ENSG00000268518	64.8391	0.240849	8.1269e-16	2.86834e-14
ENSG00000225978	65.0205	0.240748	7.41224e-16	2.63072e-14
ENSG00000265313	7.80444	0.239146	0.0052118	0.022059
ENSG00000259416	55.2387	0.23816	1.06746e-13	3.17639e-12
ENSG00000269983	65.8769	0.237569	4.79983e-16	1.73257e-14
ENSG00000261292	33.056	0.236887	8.95401e-09	1.4383e-07
ENSG00000227960	45.758	0.236203	1.33803e-11	3.08828e-10
ENSG00000237862	20.3603	0.234711	6.41453e-06	5.93613e-05
ENSG00000263906	53.9312	0.234659	2.07632e-13	5.94182e-12
ENSG00000226562	21.1375	0.234251	4.27481e-06	4.07775e-05
ENSG00000249421	18.5364	0.233721	1.66689e-05	0.000139339
ENSG00000267449	67.7196	0.231892	1.88485e-16	7.0438e-15
ENSG00000213373	42.134	0.231148	8.5227e-11	1.7608e-09
ENSG00000205488	6.6628	0.228395	0.00984464	0.037507
ENSG00000262223	61.1963	0.227533	5.16578e-15	1.73183e-13
ENSG00000249695	45.4807	0.227092	1.54148e-11	3.48505e-10
ENSG00000239454	17.2079	0.226099	3.35042e-05	0.000261329
ENSG00000249341	32.2846	0.225074	1.33166e-08	2.05092e-07
ENSG00000251621	14.0594	0.224089	0.000177125	0.00115888
ENSG00000256824	59.5246	0.223783	1.20778e-14	3.90484e-13
ENSG00000251138	33.0039	0.223539	9.19755e-09	1.4737e-07
ENSG00000204110	7.90559	0.222079	0.00492822	0.0210057
ENSG00000248285	33.7885	0.221407	6.14418e-09	1.00603e-07
ENSG00000250007	45.5347	0.22109	1.4996e-11	3.40249e-10
ENSG00000203900	40.6022	0.219712	1.86595e-10	3.7161e-09
ENSG00000248550	9.54378	0.219434	0.00200628	0.00974085
ENSG00000273372	53.5069	0.21814	2.57692e-13	7.22788e-12
ENSG00000240661	12.2528	0.216536	0.000464564	0.00271017
ENSG00000223774	62.2516	0.215666	3.0226e-15	1.03798e-13
ENSG00000273214	15.1859	0.214219	9.74298e-05	0.000677953
ENSG00000249835	30.3015	0.214158	3.69834e-08	5.3399e-07
ENSG00000225548	14.6623	0.213173	0.000128592	0.000871873
ENSG00000267924	21.024	0.212381	4.53565e-06	4.30717e-05
ENSG00000224222	23.6222	0.212373	1.17224e-06	1.24849e-05
ENSG00000258748	37.457	0.212133	9.34504e-10	1.73848e-08
ENSG00000273030	71.9275	0.211504	2.23251e-17	9.09175e-16
ENSG00000259905	20.1099	0.211055	7.31187e-06	6.66461e-05
ENSG00000230830	24.4783	0.210369	7.51518e-07	8.46523e-06
ENSG00000260248	75.4006	0.210059	3.84271e-18	1.66073e-16
ENSG00000254239	20.89	0.209478	4.86421e-06	4.59856e-05
ENSG00000203886	53.7467	0.208899	2.28082e-13	6.49777e-12
ENSG00000222044	50.9494	0.208534	9.47771e-13	2.49842e-11
ENSG00000258903	51.1402	0.207771	8.6001e-13	2.27652e-11
ENSG00000232903	22.1919	0.207727	2.46718e-06	2.46253e-05
ENSG00000235949	23.845	0.206919	1.0441e-06	1.13485e-05
ENSG00000229393	25.8467	0.204456	3.69638e-07	4.39347e-06
ENSG00000234884	22.7817	0.203039	1.81489e-06	1.85668e-05
ENSG00000256925	58.5917	0.2022	1.94032e-14	6.17887e-13
ENSG00000227602	37.9428	0.201786	7.28489e-10	1.36926e-08
ENSG00000231273	10.6386	0.201167	0.00110753	0.00582943
ENSG00000268544	7.32836	0.200531	0.00678749	0.0274656
ENSG00000258178	33.8023	0.200437	6.10076e-09	1.00024e-07
ENSG00000260496	81.303	0.197794	1.93637e-19	9.21481e-18
ENSG00000236333	55.1961	0.195556	1.09085e-13	3.23839e-12
ENSG00000228865	8.01438	0.194076	0.00464073	0.0199476
ENSG00000243572	7.77158	0.193715	0.00530745	0.0223893
ENSG00000267488	18.6521	0.19225	1.56872e-05	0.000132176
ENSG00000258162	54.4359	0.191643	1.60602e-13	4.64721e-12
ENSG00000224387	20.1906	0.191369	7.0098e-06	6.44476e-05
ENSG00000230215	17.5316	0.190071	2.82566e-05	0.000223972
ENSG00000257647	83.8312	0.189047	5.38878e-20	2.68509e-18
ENSG00000230552	59.1564	0.186744	1.45626e-14	4.66077e-13
ENSG00000226994	26.1593	0.186255	3.14373e-07	3.79338e-06
ENSG00000248587	70.5104	0.185488	4.57858e-17	1.8011e-15
ENSG00000224116	75.2368	0.182455	4.17506e-18	1.78614e-16
ENSG00000253138	12.4315	0.181214	0.000422154	0.00249367
ENSG00000258918	9.45013	0.180225	0.00211134	0.0102003
ENSG00000258471	20.6498	0.179455	5.5143e-06	5.17847e-05
ENSG00000270704	75.9093	0.179367	2.96997e-18	1.29234e-16
ENSG00000260769	6.34597	0.177537	0.0117648	0.0434168
ENSG00000236754	54.4814	0.177301	1.56923e-13	4.5522e-12
ENSG00000271824	77.8899	0.176437	1.08949e-18	4.96168e-17
ENSG00000223764	90.4073	0.174463	1.93849e-21	1.09958e-19
ENSG00000233542	78.8573	0.173827	6.6762e-19	3.08465e-17
ENSG00000263154	32.231	0.17241	1.3689e-08	2.10572e-07
ENSG00000205634	9.69374	0.17187	0.00184897	0.00907951
ENSG00000264167	22.4564	0.171105	2.14965e-06	2.17118e-05
ENSG00000261195	88.7688	0.170894	4.43766e-21	2.41995e-19
ENSG00000204860	89.3004	0.170452	3.39186e-21	1.87378e-19
ENSG00000264734	10.3255	0.169278	0.00131204	0.00675752
ENSG00000083622	10.8823	0.168166	0.000970854	0.00519397
ENSG00000235091	53.7216	0.167191	2.31013e-13	6.55191e-12
ENSG00000236958	7.56605	0.166507	0.00594779	0.024552
ENSG00000254139	93.3453	0.164501	4.39222e-22	2.5957e-20
ENSG00000253477	39.2052	0.163012	3.8152e-10	7.4009e-09
ENSG00000228543	7.42499	0.162051	0.00643242	0.0261956
ENSG00000226746	61.7558	0.160583	3.88814e-15	1.3139e-13
ENSG00000267528	57.0592	0.158909	4.22885e-14	1.30101e-12
ENSG00000237002	7.0488	0.158746	0.00793185	0.0314159
ENSG00000232784	11.0027	0.158008	0.000909793	0.00490122
ENSG00000251144	15.8084	0.154996	7.00911e-05	0.000504576
ENSG00000233258	19.0965	0.154369	1.24271e-05	0.00010676
ENSG00000255772	19.2552	0.151063	1.14357e-05	9.88922e-05
ENSG00000260176	68.3853	0.150866	1.34474e-16	5.14646e-15
ENSG00000271830	44.2221	0.148968	2.93148e-11	6.39989e-10
ENSG00000234891	13.8646	0.14876	0.000196461	0.00127229
ENSG00000230761	8.78029	0.148716	0.00304502	0.0139323
ENSG00000260614	18.2306	0.146153	1.9571e-05	0.000160535
ENSG00000266968	98.5565	0.145823	3.15876e-23	2.06882e-21
ENSG00000233633	13.6389	0.144736	0.000221547	0.00141813
ENSG00000188660	102.827	0.144724	3.65786e-24	2.53972e-22
ENSG00000256248	14.3598	0.143572	0.000150988	0.0010039
ENSG00000257434	20.517	0.142322	5.91054e-06	5.50985e-05
ENSG00000259647	84.1256	0.139024	4.64319e-20	2.34113e-18
ENSG00000225413	7.09716	0.137807	0.00772061	0.0307132
ENSG00000237316	6.78522	0.136923	0.00919157	0.0353689
ENSG00000253300	23.349	0.135932	1.35113e-06	1.42587e-05
ENSG00000267922	70.0213	0.13515	5.86668e-17	2.27957e-15
ENSG00000227098	25.3604	0.124219	4.75578e-07	5.54113e-06
ENSG00000231755	18.7771	0.121216	1.46924e-05	0.000124454
ENSG00000267339	77.0539	0.120507	1.66358e-18	7.3907e-17
ENSG00000230500	14.6408	0.118353	0.000130065	0.000880921
ENSG00000236744	12.1918	0.116844	0.000479993	0.00278865
ENSG00000233178	11.7618	0.116444	0.000604578	0.0034202
ENSG00000269954	28.1413	0.114385	1.12774e-07	1.4895e-06
ENSG00000234688	64.7756	0.113284	8.39341e-16	2.9542e-14
ENSG00000233123	34.2275	0.112103	4.90305e-09	8.17562e-08
ENSG00000259869	92.7612	0.111879	5.90019e-22	3.43889e-20
ENSG00000268621	60.2933	0.109321	8.1726e-15	2.65578e-13
ENSG00000256746	67.8146	0.108946	1.79612e-16	6.732e-15
ENSG00000227432	122.828	0.108806	1.52099e-28	1.54605e-26
ENSG00000251129	48.1717	0.107743	3.9049e-12	9.57832e-11
ENSG00000227579	106.106	0.104565	6.99034e-25	5.07538e-23
ENSG00000205293	89.6937	0.10303	2.78045e-21	1.54949e-19
ENSG00000261122	84.5149	0.10286	3.81328e-20	1.93034e-18
ENSG00000254258	23.9863	0.102707	9.70217e-07	1.06095e-05
ENSG00000251575	74.331	0.102693	6.60575e-18	2.77006e-16
ENSG00000230223	14.5091	0.100773	0.000139486	0.000938224
ENSG00000271850	8.63011	0.097285	0.00330652	0.0149352
ENSG00000236501	99.1454	0.0943259	2.34622e-23	1.569e-21
ENSG00000227920	32.6244	0.0909961	1.11802e-08	1.75161e-07
ENSG00000250284	50.5543	0.0859096	1.1591e-12	3.01176e-11
ENSG00000255354	33.9193	0.0802378	5.74467e-09	9.50413e-08
ENSG00000268460	146.952	0.0788389	8.04115e-34	1.18803e-31
ENSG00000100181	168.601	0.0725239	1.49567e-38	2.71485e-36
ENSG00000254774	28.5894	0.0711123	8.94717e-08	1.20427e-06
ENSG00000235566	7.74953	0.0698804	0.00537265	0.0225968
ENSG00000257935	68.5744	0.0662837	1.22182e-16	4.69017e-15
ENSG00000270163	6.09771	0.0643165	0.0135357	0.0488871
ENSG00000226482	6.54324	0.0544935	0.0105283	0.0395477
ENSG00000189295	76.7562	0.0519446	1.93422e-18	8.53339e-17
ENSG00000226939	101.717	0.0453392	6.40414e-24	4.39843e-22
ENSG00000267338	10.5284	0.0360139	0.00117551	0.00614934
ENSG00000259383	27.7743	0.0251464	1.36328e-07	1.77478e-06
ENSG00000259221	36.0828	0.0244835	1.89113e-09	3.37956e-08
ENSG00000229791	82.6512	0.0205649	9.78902e-20	4.80229e-18
ENSG00000269614	73.5044	0.0118733	1.00411e-17	4.18303e-16
