# Supplementary material for: Genome-Wide Identification and Analysis of the Methylation of lncRNAs and Prognostic Implications in the Glioma
Source: Front Oncol. 2021 Jan 8;10:607047. doi: 10.3389/fonc.2020.607047 (PMC7820673; doi:10.3389/fonc.2020.607047)
Supplement: Supplementary file 4 [file Table_3.xlsx]

## Sheet: Sheet1
Table S3 The differentially methylated regions between LGG and GBM subjects
Chr	Start	End	Value	Area	Cluster	IndexStart	IndexEnd	L
chr8	104512317	104512317	-0.496074	0.496074	144103	174608	174608	1
chr15	89920824	89921258	-0.489667	3.42767	52820	276628	276634	7
chr12	54444985	54444985	-0.48342	0.48342	35018	235161	235161	1
chr6	12749978	12749978	-0.47128	0.47128	121891	116068	116068	1
chr16	21294947	21295413	-0.466312	1.39894	56087	284489	284491	3
chr7	56355681	56355681	-0.458938	0.458938	133737	150674	150674	1
chr4	91048416	91048823	-0.458822	3.21175	110312	89673	89679	7
chr18	19751335	19751335	-0.456836	0.456836	69938	319326	319326	1
chr15	89921845	89922989	-0.451686	3.61349	52821	276635	276642	8
chr16	23847325	23847675	-0.44644	1.33932	56256	284884	284886	3
chr19	53561386	53561386	-0.442407	0.442407	77720	340122	340122	1
chr5	16179012	16179012	-0.43919	0.43919	114331	98805	98805	1
chr12	130388748	130388748	-0.433094	0.433094	38945	244435	244435	1
chr7	98246633	98246633	-0.432369	0.432369	135278	154327	154327	1
chr7	133974228	133974228	-0.426644	0.426644	137168	158752	158752	1
chr19	9609395	9609422	-0.425643	1.70257	73339	327827	327830	4
chr1	183385831	183385831	-0.424808	0.424808	11676	27913	27913	1
chr1	1981816	1981825	-0.424477	0.848954	527	1482	1483	2
chr12	129338534	129338534	-0.422373	0.422373	38889	244341	244341	1
chr19	18343901	18343901	-0.42049	0.42049	74601	331590	331590	1
chr21	34396506	34397135	-0.417543	2.08771	94051	351400	351404	5
chr14	38677776	38677776	-0.416873	0.416873	44403	257676	257676	1
chr5	170289070	170289430	-0.416525	1.24957	119855	111292	111294	3
chr19	22816896	22816980	-0.416471	1.24941	74959	332600	332602	3
chr7	32467435	32468131	-0.416035	1.24811	132487	148052	148054	3
chr12	54409207	54409770	-0.415778	4.98934	35004	235075	235086	12
chr17	46630630	46630630	-0.41547	0.41547	65671	308148	308148	1
chr1	156616554	156617074	-0.415146	2.49088	10141	24452	24457	6
chr12	75603068	75603068	-0.413747	0.413747	36063	237792	237792	1
chr5	172659730	172660080	-0.413685	0.827369	120057	111772	111773	2
chr4	89679571	89679571	-0.412068	0.412068	110273	89605	89605	1
chr5	42953543	42953590	-0.412029	0.824057	114948	100160	100161	2
chr2	115918745	115919950	-0.411799	2.88259	84548	48676	48682	7
chr6	84417445	84417445	-0.410535	0.410535	126003	132243	132243	1
chr7	50343869	50343883	-0.409664	0.819328	133456	150065	150066	2
chr2	192109990	192110021	-0.407299	1.6292	87379	54755	54758	4
chr17	1308616	1308675	-0.407137	1.22141	61142	296481	296483	3
chr8	120220131	120220882	-0.406324	2.84427	144449	175289	175295	7
chr3	12045662	12045672	-0.406112	0.812224	98485	63155	63156	2
chr5	16179633	16180419	-0.406063	5.27882	114332	98806	98818	13
chr3	157814326	157814326	-0.403584	0.403584	104827	77079	77079	1
chr19	3785855	3785855	-0.403185	0.403185	72464	325576	325576	1
chr17	46658170	46658170	-0.402723	0.402723	65687	308214	308214	1
chr12	54444463	54444463	-0.402007	0.402007	35017	235160	235160	1
chr18	18821913	18822123	-0.400209	1.20063	69911	319243	319245	3
chr10	111216867	111216962	-0.399636	0.799272	20857	200048	200049	2
chr20	21085004	21085073	-0.397952	0.795903	91401	344410	344411	2
chr22	37098803	37098803	-0.397779	0.397779	96492	357180	357180	1
chr3	157817678	157817678	-0.396221	0.396221	104830	77086	77086	1
chr18	18822637	18822637	-0.394601	0.394601	69911	319247	319247	1
chr4	91049007	91049007	-0.394489	0.394489	110312	89681	89681	1
chr12	128752586	128752586	-0.394106	0.394106	38848	244248	244248	1
chr3	170303045	170303045	-0.393167	0.393167	105118	77763	77763	1
chr19	44675785	44675785	-0.392993	0.392993	76375	336529	336529	1
chr17	46684750	46684750	-0.392692	0.392692	65705	308296	308296	1
chr7	99697172	99697496	-0.392568	1.1777	135479	154876	154878	3
chr20	46412713	46412713	-0.391495	0.391495	92553	347706	347706	1
chr16	49316197	49316197	-0.389369	0.389369	57269	287355	287355	1
chr8	24772137	24773060	-0.388168	3.88168	141123	167944	167953	10
chr15	76633086	76635638	-0.387894	4.65473	51978	274863	274874	12
chr16	49315536	49315536	-0.387449	0.387449	57268	287354	287354	1
chr15	89915212	89915212	-0.386771	0.386771	52818	276626	276626	1
chr15	89924975	89924975	-0.386167	0.386167	52822	276643	276643	1
chr1	63785321	63785321	-0.38505	0.38505	6857	16253	16253	1
chr7	57928306	57928306	-0.384873	0.384873	133826	150842	150842	1
chr16	68481487	68481489	-0.384794	0.769588	58387	290045	290046	2
chr2	132121314	132121815	-0.384729	1.15419	85323	50372	50374	3
chr2	176977220	176977773	-0.3846	1.923	86910	53591	53595	5
chr2	130737494	130737664	-0.384154	0.768308	85183	50046	50047	2
chr3	35683815	35683819	-0.384112	0.768223	99407	65045	65046	2
chr20	44658941	44658941	-0.382533	0.382533	92461	347473	347473	1
chr9	100616607	100616607	-0.382406	0.382406	148157	182633	182633	1
chr19	55672513	55672513	-0.382252	0.382252	78045	340889	340889	1
chr2	230133040	230133040	-0.382028	0.382028	89034	58362	58362	1
chr17	46660940	46660940	-0.381896	0.381896	65689	308221	308221	1
chr11	117665395	117666000	-0.381594	1.52638	30496	224568	224571	4
chr2	226265447	226265475	-0.380932	0.761864	88936	58160	58161	2
chr20	21084133	21084420	-0.380244	0.760488	91400	344408	344409	2
chr16	54966471	54967389	-0.380158	1.52063	57579	288030	288033	4
chr6	17985408	17985564	-0.379858	0.759717	122239	116672	116673	2
chr1	237205174	237205409	-0.379168	1.13751	14605	34389	34391	3
chr19	22469223	22469223	-0.378705	0.378705	74950	332574	332574	1
chr12	43945213	43945998	-0.37858	1.51432	34030	232474	232477	4
chr5	178421314	178422260	-0.377934	2.64554	120644	113165	113171	7
chr18	19749376	19749395	-0.377175	0.754349	69937	319319	319320	2
chr7	103629555	103630093	-0.376314	2.25788	135940	156146	156151	6
chr2	223154201	223154201	-0.376308	0.376308	88801	57838	57838	1
chr2	220380542	220380542	-0.376252	0.376252	88675	57631	57631	1
chr10	131506261	131506261	-0.375961	0.375961	22205	203061	203061	1
chr14	70347833	70348461	-0.37561	1.12683	45639	260503	260505	3
chr2	223167400	223167617	-0.373025	1.11907	88809	57884	57886	3
chr17	46633726	46633726	-0.372126	0.372126	65674	308154	308154	1
chr17	46627484	46629804	-0.370951	4.82236	65670	308135	308147	13
chr7	35293245	35293279	-0.370713	0.741425	132623	148300	148301	2
chr21	42217001	42217001	-0.370308	0.370308	94381	352253	352253	1
chr19	53561563	53561563	-0.370236	0.370236	77720	340124	340124	1
chr1	248020436	248021163	-0.370221	2.96177	15107	35420	35427	8
chr7	19148187	19148187	-0.369942	0.369942	131713	145959	145959	1
chr19	22715300	22715575	-0.36842	1.10526	74955	332587	332589	3
chr9	125795935	125795935	-0.368374	0.368374	148853	183767	183767	1
chr14	48146158	48146158	-0.368051	0.368051	44491	257916	257916	1
chr14	38678420	38678545	-0.367636	1.10291	44404	257677	257679	3
chr12	54424085	54425418	-0.366824	2.20095	35010	235126	235131	6
chr14	60096225	60096225	-0.366379	0.366379	45069	259197	259197	1
chr8	99961122	99962118	-0.366322	2.56425	143859	174042	174048	7
chr15	89919993	89919993	-0.36576	0.36576	52819	276627	276627	1
chr10	105037349	105037796	-0.365526	1.46211	20672	199613	199616	4
chr8	18743898	18743898	-0.365354	0.365354	140687	166926	166926	1
chr8	25042348	25042630	-0.365028	1.09508	141147	168010	168012	3
chr6	17986167	17986167	-0.364905	0.364905	122240	116674	116674	1
chr6	50675610	50675610	-0.36435	0.36435	125253	130600	130600	1
chr2	229045020	229045020	-0.364261	0.364261	89025	58344	58344	1
chr18	5196874	5197468	-0.364039	2.18423	69559	318383	318388	6
chr8	48854968	48854968	-0.363602	0.363602	142195	170316	170316	1
chr1	47904171	47904465	-0.363336	0.726672	6083	14538	14539	2
chr1	152487844	152488368	-0.362643	2.90115	9541	22753	22760	8
chr14	102027797	102027797	-0.362269	0.362269	47548	264719	264719	1
chr7	27179161	27179432	-0.362265	1.44906	132107	147013	147016	4
chr1	201700486	201700486	-0.362253	0.362253	12161	28932	28932	1
chr15	33010143	33010536	-0.360767	1.0823	49166	268490	268492	3
chr10	111216646	111216646	-0.360451	0.360451	20857	200046	200046	1
chr5	155108085	155109364	-0.36029	2.52203	119322	110273	110279	7
chr7	27141139	27141139	-0.360088	0.360088	132090	146884	146884	1
chr10	62149557	62149642	-0.359452	0.718903	18107	193705	193706	2
chr2	87017419	87017419	-0.358944	0.358944	83226	45808	45808	1
chr11	49579997	49580074	-0.357936	1.43175	26293	214029	214032	4
chr12	133353847	133353847	-0.357887	0.357887	39613	246192	246192	1
chr19	53541186	53541186	-0.357584	0.357584	77718	340119	340119	1
chr2	172957583	172957583	-0.35689	0.35689	86671	52957	52957	1
chr1	85359134	85359134	-0.356848	0.356848	7460	17543	17543	1
chr5	155107529	155107529	-0.356708	0.356708	119322	110271	110271	1
chr5	76249502	76249502	-0.356533	0.356533	115988	102533	102533	1
chr7	98100169	98100224	-0.356282	0.712564	135273	154314	154315	2
chr18	14748198	14748439	-0.356256	1.78128	69891	319199	319203	5
chr7	19150174	19150174	-0.356144	0.356144	131714	145961	145961	1
chr2	128403710	128403710	-0.35603	0.35603	85030	49750	49750	1
chr7	155247711	155248393	-0.355984	1.06795	138538	161854	161856	3
chr7	96622608	96622608	-0.355889	0.355889	135186	153991	153991	1
chr7	27157818	27157855	-0.355489	0.710978	132097	146956	146957	2
chr3	2140256	2141304	-0.355362	1.42145	98016	62083	62086	4
chr17	79359767	79359767	-0.354902	0.354902	68849	316210	316210	1
chr7	27161749	27162401	-0.354651	1.4186	132100	146964	146967	4
chrX	125300035	125300481	-0.354599	2.1276	153205	367069	367074	6
chr7	145812842	145812842	-0.354453	0.354453	137827	160115	160115	1
chr11	129793108	129793108	-0.354266	0.354266	31599	226995	226995	1
chr7	63361394	63361617	-0.353794	0.707588	133877	150935	150936	2
chr2	223154140	223154140	-0.353738	0.353738	88801	57836	57836	1
chr13	45768695	45768901	-0.35352	0.707039	41000	249453	249454	2
chr1	156623074	156623074	-0.352015	0.352015	10142	24458	24458	1
chr6	47215645	47215645	-0.351966	0.351966	125180	130448	130448	1
chr10	93998677	93999132	-0.351539	0.703077	19753	197135	197136	2
chr1	91194674	91195336	-0.351476	1.75738	7695	18106	18110	5
chr7	27140942	27140942	-0.351405	0.351405	132090	146882	146882	1
chr6	117584596	117584815	-0.351204	1.40482	127021	134745	134748	4
chr6	62995523	62996627	-0.351149	3.86264	125602	131270	131280	11
chr21	17961829	17962124	-0.35038	1.05114	93816	350842	350844	3
chr11	117668288	117668336	-0.350349	0.700698	30498	224583	224584	2
chr19	13138816	13138816	-0.35017	0.35017	73879	329644	329644	1
chr17	9550137	9550545	-0.350061	1.40024	62301	299883	299886	4
chr17	46657656	46657656	-0.349863	0.349863	65686	308213	308213	1
chr4	107955762	107955762	-0.349498	0.349498	110632	90385	90385	1
chr3	157815672	157816403	-0.349372	1.74686	104829	77081	77085	5
chr3	183144880	183145151	-0.349256	0.698513	105558	78597	78598	2
chr6	41855268	41855268	-0.349247	0.349247	124676	129278	129278	1
chr5	146831209	146831209	-0.349246	0.349246	118840	109240	109240	1
chr7	71801535	71801793	-0.348975	0.697949	134182	151608	151609	2
chr4	1402198	1402198	-0.348737	0.348737	107001	82142	82142	1
chr19	22990066	22990378	-0.347774	0.695548	74962	332613	332614	2
chr17	76015204	76015204	-0.347695	0.347695	68039	313990	313990	1
chr4	85419350	85419557	-0.347436	2.43205	110115	89243	89249	7
chr12	54377225	54377550	-0.347251	1.04175	34986	234983	234985	3
chr3	134090737	134090737	-0.347009	0.347009	103879	74875	74875	1
chr16	24267559	24267559	-0.346446	0.346446	56276	284914	284914	1
chr7	27155039	27156062	-0.346359	1.7318	132096	146951	146955	5
chr5	76928628	76928810	-0.346323	0.692647	116021	102616	102617	2
chr4	105414831	105414831	-0.346281	0.346281	110578	90272	90272	1
chr7	27211117	27211117	-0.34614	0.34614	132121	147187	147187	1
chr2	220379635	220379968	-0.346083	1.38433	88674	57627	57630	4
chr6	28510491	28510491	-0.345494	0.345494	122898	118507	118507	1
chr12	54357408	54357771	-0.345462	1.72731	34978	234942	234946	5
chr7	155262490	155263349	-0.345449	1.03635	138547	161897	161899	3
chr17	34174170	34174170	-0.345364	0.345364	63987	303792	303792	1
chr17	46687312	46687312	-0.345228	0.345228	65707	308301	308301	1
chr16	85932666	85932853	-0.345135	1.0354	59667	292860	292862	3
chr8	43102468	43102468	-0.345033	0.345033	142133	170185	170185	1
chr6	110299618	110300573	-0.345003	3.45003	126760	134129	134138	10
chr5	50678913	50679361	-0.34489	2.41423	115050	100509	100515	7
chr12	34492938	34492938	-0.343786	0.343786	33897	232164	232164	1
chr3	183167772	183167772	-0.343068	0.343068	105561	78619	78619	1
chr7	27193351	27194013	-0.342958	1.02887	132112	147104	147106	3
chr17	7791882	7791882	-0.342871	0.342871	62077	299253	299253	1
chr16	84518355	84518355	-0.342855	0.342855	59337	292136	292136	1
chr12	54385275	54385625	-0.342446	1.71223	34992	235004	235008	5
chr2	7073095	7073129	-0.341682	0.683365	79208	37101	37102	2
chr14	37641134	37641726	-0.341602	2.39121	44371	257567	257573	7
chr3	195613589	195613739	-0.341506	1.02452	106400	80457	80459	3
chr1	233749410	233749410	-0.341446	0.341446	14376	33832	33832	1
chr3	195614967	195615726	-0.341234	2.38864	106401	80460	80466	7
chr8	104512858	104513083	-0.341205	1.02361	144103	174610	174612	3
chr7	137532374	137532374	-0.340736	0.340736	137353	159132	159132	1
chr4	21305941	21305941	-0.340687	0.340687	108448	85547	85547	1
chrX	67651132	67651132	-0.340667	0.340667	152274	364324	364324	1
chr2	91635283	91635595	-0.34043	0.680861	83319	46043	46044	2
chr5	2750758	2751041	-0.340384	0.680769	113730	97622	97623	2
chr19	9473565	9474128	-0.340217	3.74238	73333	327794	327804	11
chr16	57832760	57832760	-0.339787	0.339787	57844	288698	288698	1
chr4	42153695	42154140	-0.339774	1.01932	109017	86740	86742	3
chr12	54369638	54370458	-0.339716	1.35886	34984	234976	234979	4
chr17	12692471	12693578	-0.339301	2.37511	62484	300234	300240	7
chr15	89909748	89909904	-0.339172	0.678345	52814	276610	276611	2
chr17	46650310	46650310	-0.339131	0.339131	65682	308172	308172	1
chr22	17091223	17091223	-0.339095	0.339095	95247	354103	354103	1
chr5	177540239	177540738	-0.338961	1.35584	120523	112884	112887	4
chr4	8582287	8582300	-0.33884	0.677679	108064	84740	84741	2
chr17	46664647	46664647	-0.338473	0.338473	65691	308229	308229	1
chr12	54347057	54347938	-0.338119	1.35248	34973	234921	234924	4
chr8	17270608	17271322	-0.33807	2.70456	140616	166781	166788	8
chr7	27224954	27226148	-0.338041	7.4369	132132	147232	147253	22
chrX	136647760	136648586	-0.337615	2.3633	153509	367927	367933	7
chr16	32127659	32127659	-0.337521	0.337521	57008	286824	286824	1
chr4	4109441	4109446	-0.337448	0.674895	107541	83487	83488	2
chr6	27599141	27599141	-0.337333	0.337333	122782	118062	118062	1
chr12	54442288	54442288	-0.337168	0.337168	35016	235158	235158	1
chr8	24813653	24813866	-0.337137	0.674275	141133	167970	167971	2
chr4	298926	299311	-0.337121	2.02273	106633	81043	81048	6
chr15	77922163	77922163	-0.337072	0.337072	52054	274995	274995	1
chr6	105388668	105388731	-0.336483	0.672966	126462	133455	133456	2
chr5	50678451	50678633	-0.336284	0.672569	115050	100504	100505	2
chr5	45695241	45696592	-0.336198	3.36198	115027	100410	100419	10
chr6	28510281	28510339	-0.336193	1.34477	122898	118502	118505	4
chr4	55100995	55100995	-0.336141	0.336141	109299	87430	87430	1
chr20	21082729	21083097	-0.336085	1.00826	91400	344403	344405	3
chr8	114444395	114444395	-0.335802	0.335802	144279	174999	174999	1
chr12	110154229	110154229	-0.335661	0.335661	37319	240518	240518	1
chr1	31439111	31439111	-0.33562	0.33562	4544	10634	10634	1
chr10	101281703	101281981	-0.335473	1.00642	20210	198246	198248	3
chr10	52336353	52336353	-0.335235	0.335235	17926	193321	193321	1
chr7	155258315	155258315	-0.335172	0.335172	138543	161882	161882	1
chr20	62795341	62796417	-0.334718	3.6819	93711	350627	350637	11
chr1	156615962	156615962	-0.334521	0.334521	10140	24451	24451	1
chr5	150325954	150325954	-0.334509	0.334509	119113	109826	109826	1
chr5	153854401	153854401	-0.334462	0.334462	119257	110119	110119	1
chr8	11668491	11668491	-0.33441	0.33441	140428	166458	166458	1
chr1	85358477	85358477	-0.334267	0.334267	7459	17541	17541	1
chr17	5000803	5001047	-0.334186	1.00256	61720	298028	298030	3
chr11	66188745	66188745	-0.333849	0.333849	27714	217938	217938	1
chr12	133484743	133485765	-0.33373	1.66865	39654	246352	246356	5
chr7	130418315	130419066	-0.333652	2.66922	136989	158457	158464	8
chr7	27163929	27165187	-0.333597	1.33439	132100	146972	146975	4
chr6	10626970	10626970	-0.3335	0.3335	121748	115784	115784	1
chr3	147073989	147075099	-0.333495	2.33446	104348	76027	76033	7
chr17	46640347	46640774	-0.333458	0.666917	65677	308157	308158	2
chr15	89910632	89910632	-0.333453	0.333453	52815	276612	276612	1
chr7	27163095	27163331	-0.333349	0.666699	132100	146969	146970	2
chr5	151304547	151304770	-0.333087	0.666174	119197	110007	110008	2
chr6	50791385	50791419	-0.332869	0.665738	125270	130639	130640	2
chr3	170303540	170303540	-0.332635	0.332635	105118	77766	77766	1
chr2	177012117	177012133	-0.332542	0.665083	86928	53686	53687	2
chr12	54396354	54396354	-0.332394	0.332394	34996	235040	235040	1
chr2	11123476	11123616	-0.332387	0.664775	79552	37785	37786	2
chr4	379900	380396	-0.332365	1.32946	106636	81065	81068	4
chr10	134578999	134578999	-0.332264	0.332264	22689	204446	204446	1
chr3	87842019	87842019	-0.331989	0.331989	102059	71007	71007	1
chr10	91043813	91043813	-0.331875	0.331875	19644	196864	196864	1
chr9	35539509	35539509	-0.331688	0.331688	146926	180652	180652	1
chr17	14201680	14201938	-0.331483	0.994449	62544	300352	300354	3
chr9	131153847	131154347	-0.331357	0.662715	149302	184470	184471	2
chr7	27147206	27148204	-0.331239	1.65619	132093	146921	146925	5
chr19	51520259	51520382	-0.331035	0.662071	77508	339522	339523	2
chr7	27184167	27185393	-0.330991	6.61981	132109	147050	147069	20
chr1	225117389	225117750	-0.330665	1.65332	13677	32212	32216	5
chr8	123795904	123795904	-0.330615	0.330615	144544	175508	175508	1
chr22	26567893	26568302	-0.330535	0.661069	95981	355884	355885	2
chr9	131154899	131155013	-0.330501	0.991504	149303	184472	184474	3
chr5	127873283	127873711	-0.330469	1.32188	117501	105751	105754	4
chr17	46657346	46657504	-0.330277	0.660553	65686	308210	308211	2
chr16	30041760	30041884	-0.330084	0.660167	56697	285865	285866	2
chr2	181738144	181738144	-0.330011	0.330011	87108	54165	54165	1
chr5	39424119	39424119	-0.329929	0.329929	114855	99917	99917	1
chr2	71503484	71503883	-0.329474	2.30632	82569	44217	44223	7
chr10	88023052	88023185	-0.329357	0.988071	19444	196410	196412	3
chr8	55382901	55382901	-0.329306	0.329306	142445	170894	170894	1
chr2	228736253	228736449	-0.329064	1.64532	89020	58330	58334	5
chr8	15397731	15397899	-0.329028	0.658057	140567	166695	166696	2
chr4	48271826	48271835	-0.328795	0.65759	109118	86993	86994	2
chr2	223171473	223172329	-0.328741	1.31496	88810	57904	57907	4
chr5	174220754	174220904	-0.328169	0.656338	120180	112056	112057	2
chr4	20985927	20985984	-0.327865	0.65573	108446	85540	85541	2
chr17	46635529	46635529	-0.327698	0.327698	65675	308155	308155	1
chr7	27186554	27187372	-0.327601	1.9656	132110	147070	147075	6
chr5	172982992	172982992	-0.3276	0.3276	120096	111886	111886	1
chr6	146348901	146348913	-0.327236	0.654472	128039	136908	136909	2
chr7	153751298	153751298	-0.327049	0.327049	138432	161615	161615	1
chr4	111552040	111552040	-0.326695	0.326695	110772	90757	90757	1
chr18	5628160	5628468	-0.326646	0.979939	69573	318437	318439	3
chr5	128301083	128301083	-0.326604	0.326604	117509	105771	105771	1
chr10	131762462	131762462	-0.326298	0.326298	22260	203275	203275	1
chr17	27333515	27333515	-0.326163	0.326163	63505	302648	302648	1
chr6	160515210	160515210	-0.326156	0.326156	128860	138672	138672	1
chr7	71800987	71800987	-0.325848	0.325848	134181	151607	151607	1
chr19	9609204	9609204	-0.32574	0.32574	73339	327824	327824	1
chr2	115920764	115920764	-0.325712	0.325712	84549	48685	48685	1
chr12	54366434	54367008	-0.325574	2.27902	34983	234960	234966	7
chr20	34327466	34327466	-0.325522	0.325522	91966	345950	345950	1
chr2	176963583	176964720	-0.325463	3.5801	86903	53546	53556	11
chr3	138658704	138659021	-0.325462	1.30185	104083	75388	75391	4
chr6	87647129	87647154	-0.325419	0.976256	126063	132438	132440	3
chr6	87647527	87647644	-0.32541	0.65082	126063	132444	132445	2
chr12	54330320	54330354	-0.325407	0.650813	34967	234880	234881	2
chr17	30815034	30815228	-0.325049	0.650099	63784	303296	303297	2
chr2	192807194	192807194	-0.32473	0.32473	87410	54821	54821	1
chr7	27196825	27198025	-0.324704	2.27292	132114	147126	147132	7
chr16	89623374	89623374	-0.324581	0.324581	60698	295344	295344	1
chr3	192232863	192232863	-0.324335	0.324335	106110	79846	79846	1
chr7	63505714	63505714	-0.3242	0.3242	133887	150966	150966	1
chr5	82395650	82395650	-0.324142	0.324142	116281	103168	103168	1
chr2	176965435	176965729	-0.324114	0.648228	86904	53557	53558	2
chrX	129629140	129629140	-0.324019	0.324019	153298	367312	367312	1
chr12	47224954	47225326	-0.323859	0.647718	34148	232755	232756	2
chr8	145559792	145559792	-0.323824	0.323824	146124	179016	179016	1
chr5	14359544	14359614	-0.323777	0.97133	114233	98624	98626	3
chr16	30106897	30106897	-0.323588	0.323588	56714	285923	285923	1
chr2	223165320	223166989	-0.323404	2.58723	88809	57875	57882	8
chr14	60952196	60952405	-0.323232	0.646465	45107	259285	259286	2
chr4	107956287	107956556	-0.322988	0.968965	110633	90386	90388	3
chr19	58629719	58630089	-0.322965	1.61482	78457	342103	342107	5
chr6	64289969	64289969	-0.322954	0.322954	125619	131316	131316	1
chr19	36049123	36049342	-0.322936	0.645871	75363	333706	333707	2
chr7	87257356	87258443	-0.322797	3.22797	134872	153087	153096	10
chr17	76220608	76220955	-0.32267	1.93602	68080	314102	314107	6
chr17	46672924	46673002	-0.322656	0.645312	65696	308261	308262	2
chr7	27224795	27224795	-0.322638	0.322638	132132	147230	147230	1
chr2	88751786	88752553	-0.322571	2.25799	83291	45967	45973	7
chr20	13200748	13200992	-0.322395	3.22395	91226	343891	343900	10
chr16	50583441	50583729	-0.322231	0.644461	57379	287568	287569	2
chr2	73520043	73520043	-0.322149	0.322149	82710	44546	44546	1
chrX	63615366	63615383	-0.322051	0.966152	152227	364198	364200	3
chr18	11149435	11149841	-0.322039	1.28816	69707	318772	318775	4
chrX	79278012	79278012	-0.321974	0.321974	152576	365194	365194	1
chr12	27930307	27930472	-0.321974	0.643947	33680	231697	231698	2
chr7	100253792	100253914	-0.321731	0.965193	135588	155218	155220	3
chr8	110986685	110986982	-0.321408	1.28563	144269	174973	174976	4
chr2	177020616	177020616	-0.321395	0.321395	86931	53721	53721	1
chr7	156433068	156433669	-0.321255	3.5338	138695	162281	162291	11
chr17	46671635	46672255	-0.321085	1.28434	65695	308257	308260	4
chr7	8476098	8476521	-0.321055	1.28422	131517	145500	145503	4
chr4	55098483	55098483	-0.321016	0.321016	109297	87422	87422	1
chr10	94449797	94449797	-0.320825	0.320825	19775	197201	197201	1
chr17	7144367	7144367	-0.320747	0.320747	61898	298594	298594	1
chr3	96532640	96533530	-0.320553	2.88498	102119	71149	71157	9
chr2	223173061	223173061	-0.320503	0.320503	88811	57908	57908	1
chr14	37050403	37050403	-0.320424	0.320424	44336	257475	257475	1
chr12	54408091	54408664	-0.32021	0.96063	35003	235072	235074	3
chrX	147582041	147583279	-0.320158	2.56126	153630	368262	368269	8
chr5	170736180	170736572	-0.320132	2.56106	119861	111306	111313	8
chr13	53420933	53420933	-0.320055	0.320055	41399	250389	250389	1
chr2	91874214	91874214	-0.320041	0.320041	83336	46071	46071	1
chr5	67583627	67583627	-0.319741	0.319741	115624	101692	101692	1
chr8	11872659	11872778	-0.319586	0.639172	140457	166507	166508	2
chr11	66410998	66411447	-0.319457	0.958371	27759	218082	218084	3
chr7	98099806	98099949	-0.319258	0.957774	135273	154310	154312	3
chr10	102986686	102986686	-0.319201	0.319201	20444	198985	198985	1
chr12	115117351	115117551	-0.319189	0.638377	37760	241615	241616	2
chr12	108523043	108523056	-0.319088	0.638175	37153	240135	240136	2
chr12	72666264	72666281	-0.318995	0.637989	36037	237736	237737	2
chr6	100914639	100914639	-0.318727	0.318727	126423	133356	133356	1
chr1	91172288	91172288	-0.318644	0.318644	7686	18041	18041	1
chr19	39993313	39993697	-0.318468	1.27387	75811	335017	335020	4
chr2	176980837	176982342	-0.31841	3.82092	86912	53601	53612	12
chr7	63386328	63387053	-0.318308	1.59154	133881	150942	150946	5
chr8	58982720	58982720	-0.31827	0.31827	142570	171183	171183	1
chr16	70713933	70714606	-0.318255	0.954766	58584	290541	290543	3
chr16	31580299	31580989	-0.317846	2.22492	56985	286764	286770	7
chr9	1042202	1042869	-0.317708	1.27083	146340	179665	179668	4
chr14	50998002	50998002	-0.317637	0.317637	44567	258124	258124	1
chr2	231989800	231989800	-0.317434	0.317434	89147	58587	58587	1
chr2	239091683	239091683	-0.317408	0.317408	89940	60272	60272	1
chr4	174444166	174444307	-0.317397	0.634793	112319	94159	94160	2
chr7	27281687	27281687	-0.317213	0.317213	132159	147355	147355	1
chr2	77747049	77747049	-0.317164	0.317164	82924	45144	45144	1
chr17	8869136	8869155	-0.31707	0.634141	62248	299765	299766	2
chr6	85472949	85474209	-0.317053	3.80464	126028	132324	132335	12
chr18	904963	905101	-0.317014	0.634027	69482	318162	318163	2
chr1	75602167	75602451	-0.316995	0.63399	7235	17077	17078	2
chr5	124394386	124394386	-0.316947	0.316947	117362	105494	105494	1
chr2	66810487	66810606	-0.316918	0.950755	82261	43502	43504	3
chr22	46472568	46472568	-0.31688	0.31688	97418	359491	359491	1
chr3	49817940	49817940	-0.316814	0.316814	100441	67687	67687	1
chr7	70596377	70596377	-0.316472	0.316472	134150	151556	151556	1
chr15	96901460	96901460	-0.316057	0.316057	53305	277737	277737	1
chr17	46683047	46684004	-0.315988	1.26395	65704	308292	308295	4
chr7	8474544	8475484	-0.31584	1.26336	131516	145496	145499	4
chr12	115122304	115122304	-0.315734	0.315734	37763	241630	241630	1
chr7	35293537	35293892	-0.315698	1.89419	132623	148303	148308	6
chr15	102182534	102182534	-0.315681	0.315681	53691	278576	278576	1
chr3	157813327	157813417	-0.315502	0.946507	104826	77075	77077	3
chr6	42225756	42225756	-0.315484	0.315484	124728	129390	129390	1
chr6	161676037	161676037	-0.315362	0.315362	128944	138828	138828	1
chr15	27017560	27017560	-0.315349	0.315349	48796	267745	267745	1
chr8	54163622	54164051	-0.31512	0.94536	142391	170714	170716	3
chr11	100998943	100999077	-0.315105	0.945316	29724	222773	222775	3
chr6	45631799	45631799	-0.314731	0.314731	125103	130278	130278	1
chr2	202900063	202900408	-0.314682	0.629365	87740	55598	55599	2
chr21	42219299	42219853	-0.314341	0.943024	94382	352261	352263	3
chr12	107713416	107713740	-0.314318	0.628636	37109	240038	240039	2
chr17	46607828	46608874	-0.313897	4.08066	65664	308097	308109	13
chr1	119548825	119548825	-0.31381	0.31381	8845	20985	20985	1
chr18	18822927	18822994	-0.313807	0.627614	69911	319249	319250	2
chr4	90758120	90759203	-0.313664	3.13664	110306	89656	89665	10
chr7	27206237	27206907	-0.31352	0.940559	132118	147167	147169	3
chrX	113818537	113818934	-0.313506	0.940517	152994	366436	366438	3
chrX	136656575	136656581	-0.313498	0.626997	153514	367947	367948	2
chrX	90689603	90690118	-0.31349	1.56745	152623	365352	365356	5
chr2	175199315	175199349	-0.313478	0.626956	86814	53257	53258	2
chr17	46678719	46679135	-0.313333	0.626666	65701	308276	308277	2
chr10	13726634	13726634	-0.313077	0.313077	16305	189824	189824	1
chr6	166580693	166580693	-0.31298	0.31298	129155	139301	139301	1
chr2	162283705	162283705	-0.312744	0.312744	86289	52174	52174	1
chr11	17740977	17740977	-0.312676	0.312676	24929	210765	210765	1
chr9	1052046	1052573	-0.312635	0.937905	146346	179680	179682	3
chr10	78004239	78004239	-0.312408	0.312408	18964	195631	195631	1
chr12	115173713	115173713	-0.312401	0.312401	37777	241710	241710	1
chr1	230248121	230248121	-0.312265	0.312265	14153	33374	33374	1
chr7	54612333	54612475	-0.312257	0.624513	133588	150352	150353	2
chr19	49935823	49935893	-0.312151	0.624302	77189	338663	338664	2
chr5	58882753	58882939	-0.312112	0.624224	115391	101163	101164	2
chr11	69458595	69458644	-0.312076	0.624152	28243	219446	219447	2
chr5	174151106	174152363	-0.312072	2.49657	120168	112021	112028	8
chr1	50881885	50882910	-0.312061	1.5603	6178	14760	14764	5
chr5	76935080	76935080	-0.311968	0.311968	116023	102632	102632	1
chr17	46704640	46705018	-0.311942	0.623884	65718	308367	308368	2
chr2	223151884	223151884	-0.311901	0.311901	88800	57835	57835	1
chr3	42191047	42191047	-0.311739	0.311739	99716	65734	65734	1
chr10	131005696	131005778	-0.311408	0.934223	22142	202896	202898	3
chr1	228248013	228248013	-0.311369	0.311369	13934	32807	32807	1
chr3	15676638	15676638	-0.31128	0.31128	98815	63863	63863	1
chr17	59480674	59480674	-0.311166	0.311166	66594	310552	310552	1
chr12	54380956	54381013	-0.311077	0.622155	34989	234995	234996	2
chr14	38053972	38054297	-0.311042	0.622085	44379	257592	257593	2
chr1	111217194	111217406	-0.31103	0.62206	8374	19811	19812	2
chr1	47910456	47910843	-0.310858	0.621717	6087	14550	14551	2
chr4	20256841	20256841	-0.310838	0.310838	108425	85500	85500	1
chr5	76923943	76924190	-0.310778	0.621556	116019	102605	102606	2
chr6	26598149	26598149	-0.310748	0.310748	122677	117760	117760	1
chr2	72373914	72373914	-0.310698	0.310698	82623	44334	44334	1
chr17	981643	982154	-0.310596	1.55298	61084	296330	296334	5
chr12	71314144	71314315	-0.310583	0.621166	35994	237616	237617	2
chr4	188916865	188916875	-0.310443	0.931329	112925	95440	95442	3
chr7	98050531	98050531	-0.310441	0.310441	135271	154307	154307	1
chr17	75956190	75956447	-0.310429	0.620857	68034	313983	313984	2
chr2	176956396	176956841	-0.310416	1.24166	86901	53521	53524	4
chr7	27168688	27170313	-0.310318	3.10318	132103	146980	146989	10
chr22	17082581	17082787	-0.310297	0.620595	95244	354092	354093	2
chr6	105389370	105389599	-0.310152	0.930457	126463	133457	133459	3
chr19	52452447	52452447	-0.310076	0.310076	77626	339819	339819	1
chr1	63790044	63790202	-0.309878	0.619756	6860	16272	16273	2
chr5	49736664	49737236	-0.309812	1.85887	115032	100425	100430	6
chr1	110693237	110693237	-0.309736	0.309736	8315	19673	19673	1
chr5	139488372	139488731	-0.309692	0.929077	118241	107576	107578	3
chr1	247171234	247171572	-0.309676	2.16773	15037	35234	35240	7
chr3	186503643	186504006	-0.309411	0.618821	105870	79392	79393	2
chr22	17090862	17090862	-0.309311	0.309311	95247	354101	354101	1
chr20	13202222	13202489	-0.309003	1.54502	91226	343916	343920	5
chr8	37757250	37757250	-0.308854	0.308854	141769	169315	169315	1
chr4	41747568	41748857	-0.308751	1.54375	108984	86627	86631	5
chr13	31609975	31609975	-0.308702	0.308702	40448	248246	248246	1
chr11	78136642	78136642	-0.308666	0.308666	29098	221510	221510	1
chr17	46644175	46644175	-0.308638	0.308638	65679	308164	308164	1
chr12	130527106	130527106	-0.308563	0.308563	38959	244471	244471	1
chr5	180527495	180527697	-0.30822	0.924661	120933	113863	113865	3
chr21	15588571	15588608	-0.308123	0.616246	93789	350783	350784	2
chr6	27526023	27526023	-0.308036	0.308036	122770	118044	118044	1
chr7	27192056	27192656	-0.307993	2.15595	132111	147097	147103	7
chr14	102027514	102027734	-0.307947	0.923841	47548	264715	264717	3
chr1	198129636	198129636	-0.30773	0.30773	11936	28485	28485	1
chr10	129796199	129796199	-0.307687	0.307687	22056	202676	202676	1
chr2	223161771	223162128	-0.30759	0.922769	88807	57854	57856	3
chr8	49647579	49648035	-0.307565	2.15295	142271	170459	170465	7
chr2	20870812	20870812	-0.30756	0.30756	79986	38617	38617	1
chr4	190936289	190936289	-0.307243	0.307243	113018	95614	95614	1
chr7	70597058	70597921	-0.307166	3.07166	134151	151557	151566	10
chr1	119549145	119549145	-0.307005	0.307005	8845	20987	20987	1
chr5	72746341	72746341	-0.307	0.307	115833	102181	102181	1
chr6	85484287	85484717	-0.306974	1.2279	126033	132353	132356	4
chr14	102026543	102026555	-0.306969	0.613939	47547	264711	264712	2
chr13	29393749	29393811	-0.306602	0.613204	40314	247980	247981	2
chr20	44657796	44658225	-0.306594	1.83956	92460	347467	347472	6
chr10	42672589	42672589	-0.306569	0.306569	17364	192104	192104	1
chr5	172447822	172447822	-0.306498	0.306498	120040	111725	111725	1
chr15	27216277	27216288	-0.306416	0.612833	48817	267823	267824	2
chr7	25898758	25899168	-0.306414	1.22566	132020	146696	146699	4
chr11	72505386	72505386	-0.30641	0.30641	28630	220448	220448	1
chr2	223168178	223169352	-0.306165	2.44932	88810	57887	57894	8
chr17	46651945	46652179	-0.306143	0.918429	65683	308180	308182	3
chr13	43148436	43148436	-0.306085	0.306085	40859	249171	249171	1
chr10	86094757	86094757	-0.306023	0.306023	19412	196367	196367	1
chr3	22413960	22414339	-0.305996	0.611992	98994	64181	64182	2
chr16	6069019	6069731	-0.305924	1.52962	55331	282989	282993	5
chr14	74184843	74185993	-0.305823	2.14076	45868	260937	260943	7
chr6	85483055	85483055	-0.305775	0.305775	126033	132350	132350	1
chr4	10463350	10463350	-0.305725	0.305725	108165	84945	84945	1
chr9	1045628	1045698	-0.305717	0.611433	146342	179671	179672	2
chr7	72847862	72847976	-0.305658	0.916974	134246	151743	151745	3
chr4	166201661	166201661	-0.305643	0.305643	112146	93761	93761	1
chr2	229046406	229046515	-0.305555	0.61111	89026	58349	58350	2
chr19	23653996	23654159	-0.305505	0.61101	74977	332659	332660	2
chr8	53477881	53478053	-0.305307	0.915922	142374	170662	170664	3
chr1	179712361	179712361	-0.305151	0.305151	11436	27401	27401	1
chr12	54365966	54365966	-0.305147	0.305147	34983	234958	234958	1
chr11	58673577	58673577	-0.305126	0.305126	26569	214576	214576	1
chr19	50305342	50305342	-0.30507	0.30507	77283	338957	338957	1
chr7	27194614	27195036	-0.305049	1.52524	132113	147107	147111	5
chr7	127670570	127670993	-0.304883	0.91465	136696	157687	157689	3
chr13	53471318	53471318	-0.304877	0.304877	41407	250416	250416	1
chr15	76627594	76627594	-0.304811	0.304811	51975	274841	274841	1
chr6	100915767	100915805	-0.304776	0.609552	126423	133362	133363	2
chrX	136649093	136649808	-0.30475	0.914251	153510	367934	367936	3
chr12	7074724	7074724	-0.304702	0.304702	32779	229720	229720	1
chr2	112124118	112124118	-0.304536	0.304536	84341	48257	48257	1
chr4	172734431	172734431	-0.304283	0.304283	112284	94047	94047	1
chr7	156701873	156701873	-0.304218	0.304218	138709	162320	162320	1
chr1	2706335	2706335	-0.304197	0.304197	831	2349	2349	1
chr7	27181480	27181671	-0.303996	0.607991	132108	147019	147020	2
chr12	33591899	33593049	-0.303885	1.82331	33878	232115	232120	6
chr7	98247142	98247758	-0.30386	0.911581	135279	154328	154330	3
chr12	130647289	130647289	-0.303813	0.303813	38976	244528	244528	1
chr19	46582065	46582429	-0.303786	0.607572	76674	337340	337341	2
chr1	12123554	12123554	-0.30376	0.30376	2461	6042	6042	1
chr5	150326078	150326193	-0.303721	1.21488	119113	109828	109831	4
chr17	47210318	47210368	-0.303578	0.607155	65789	308614	308615	2
chr8	37756473	37757028	-0.303393	1.51696	141769	169308	169312	5
chr19	52452094	52452317	-0.303364	0.606728	77626	339816	339817	2
chr15	89914046	89914466	-0.303345	0.606689	52818	276621	276622	2
chr1	63788933	63789500	-0.303297	0.909891	6859	16269	16271	3
chr15	96910011	96910011	-0.303235	0.303235	53313	277758	277758	1
chrX	150345616	150345616	-0.303185	0.303185	153684	368439	368439	1
chr5	180525108	180525108	-0.302977	0.302977	120932	113861	113861	1
chr18	4455337	4455713	-0.302897	1.21159	69554	318370	318373	4
chr18	907605	907605	-0.302841	0.302841	69484	318174	318174	1
chr17	60215649	60215649	-0.302713	0.302713	66634	310674	310674	1
chr12	130498375	130498375	-0.302663	0.302663	38957	244457	244457	1
chr19	52646265	52646265	-0.302541	0.302541	77640	339874	339874	1
chr13	28528474	28528474	-0.302378	0.302378	40249	247827	247827	1
chrX	103035890	103035890	-0.302367	0.302367	152800	365882	365882	1
chr7	27171051	27171528	-0.302288	2.11602	132103	147003	147009	7
chr3	75629433	75629433	-0.302248	0.302248	101923	70743	70743	1
chr13	26625766	26626134	-0.302246	0.604491	40128	247492	247493	2
chr1	181451906	181452137	-0.302099	1.81259	11552	27673	27678	6
chr1	228246632	228247135	-0.301938	1.20775	13933	32803	32806	4
chr10	118899407	118899788	-0.301748	0.603495	21286	200962	200963	2
chr16	54968985	54968985	-0.301716	0.301716	57580	288038	288038	1
chr18	19928475	19928475	-0.301661	0.301661	69946	319347	319347	1
chr12	10827012	10827014	-0.301504	0.603008	33029	230322	230323	2
chr15	30517589	30517601	-0.301465	0.60293	49024	268214	268215	2
chr1	91185422	91185749	-0.301447	0.90434	7691	18077	18079	3
chr1	23495527	23495577	-0.301403	0.602805	3734	8577	8578	2
chr12	115123251	115123251	-0.301378	0.301378	37764	241631	241631	1
chr2	176973835	176974060	-0.301353	0.904059	86907	53584	53586	3
chr5	92906633	92906633	-0.301302	0.301302	116482	103625	103625	1
chr17	7310347	7310347	-0.301239	0.301239	61953	298813	298813	1
chr21	45874879	45875534	-0.301218	1.20487	94809	353217	353220	4
chr10	131759907	131759907	-0.301166	0.301166	22259	203265	203265	1
chr1	19746564	19746564	-0.301092	0.301092	3341	7777	7777	1
chr7	93474119	93474119	-0.300982	0.300982	135055	153595	153595	1
chr10	118976304	118976677	-0.300947	0.601894	21295	201011	201012	2
chr12	128675283	128675283	-0.300901	0.300901	38847	244239	244239	1
chr12	114852091	114852091	-0.300839	0.300839	37733	241527	241527	1
chr15	69449518	69449518	-0.300829	0.300829	51337	273403	273403	1
chr2	193058203	193058628	-0.300654	0.601307	87418	54829	54830	2
chr20	17206720	17206720	-0.300592	0.300592	91263	344032	344032	1
chr21	47010818	47010818	-0.300519	0.300519	95043	353698	353698	1
chr20	6104215	6104274	-0.300402	1.20161	91142	343679	343682	4
chr6	170596856	170597898	-0.300347	1.80208	129894	141074	141079	6
chr10	17028480	17028480	-0.300331	0.300331	16457	190171	190171	1
chr7	155249019	155249133	-0.300186	0.600372	138539	161857	161858	2
chr6	28641917	28641934	-0.300154	0.600308	122916	118670	118671	2
chr20	13975853	13976117	-0.300107	1.50054	91240	343965	343969	5
chr17	72667208	72667709	-0.300078	0.900234	67443	312410	312412	3
chr2	95978173	95978534	-0.299912	0.899735	83412	46250	46252	3
chr7	145813413	145813439	-0.299799	1.79879	137827	160120	160125	6
chr6	117589651	117589651	-0.299788	0.299788	127023	134759	134759	1
chr7	127668506	127668506	-0.299786	0.299786	136694	157683	157683	1
chr5	76249897	76249897	-0.299772	0.299772	115988	102535	102535	1
chr2	176985174	176986659	-0.299686	2.0978	86914	53618	53624	7
chr18	70536461	70536807	-0.299676	0.599351	70786	321638	321639	2
chr12	11653486	11653486	-0.299618	0.299618	33077	230403	230403	1
chr17	48071706	48071706	-0.299604	0.299604	65907	308910	308910	1
chr7	27213984	27214383	-0.299598	1.49799	132125	147196	147200	5
chr12	54399254	54399494	-0.299497	0.898491	34998	235048	235050	3
chr13	53421688	53421688	-0.29946	0.29946	41400	250390	250390	1
chr18	19749138	19749138	-0.299328	0.299328	69937	319317	319317	1
chr5	134363637	134364717	-0.299306	1.79583	117818	106572	106577	6
chr7	27145159	27145159	-0.299294	0.299294	132091	146914	146914	1
chr4	87278335	87278335	-0.299203	0.299203	110158	89329	89329	1
chr19	52956622	52956683	-0.299158	1.19663	77662	339960	339963	4
chr3	157821919	157821919	-0.299078	0.299078	104834	77093	77093	1
chr5	72596752	72597715	-0.298916	2.39133	115810	102113	102120	8
chr15	72492422	72492422	-0.298903	0.298903	51566	273807	273807	1
chr5	43312201	43312201	-0.29889	0.29889	114983	100283	100283	1
chr10	101281275	101281275	-0.298854	0.298854	20210	198244	198244	1
chr7	27127501	27128169	-0.298765	1.49383	132082	146850	146854	5
chr17	59534637	59534847	-0.298667	0.896001	66610	310605	310607	3
chr2	166948291	166948291	-0.298613	0.298613	86391	52376	52376	1
chr21	38066047	38066047	-0.298557	0.298557	94218	351853	351853	1
chr16	71392615	71392628	-0.298544	0.597088	58633	290633	290634	2
chr11	93063692	93063934	-0.298431	1.19372	29482	222262	222265	4
chr22	46932353	46932648	-0.298425	0.895274	97493	359667	359669	3
chr4	107725	107995	-0.298407	0.895221	106623	81020	81022	3
chr2	68545960	68545960	-0.298228	0.298228	82326	43600	43600	1
chr10	92783852	92783852	-0.29815	0.29815	19697	196999	196999	1
chr4	13530269	13530269	-0.298113	0.298113	108223	85056	85056	1
chr5	102612899	102612899	-0.298081	0.298081	116760	104278	104278	1
chr2	223289277	223289683	-0.298072	1.19229	88819	57940	57943	4
chr7	152133420	152133914	-0.29807	1.19228	138378	161495	161498	4
chr12	54337929	54337929	-0.298002	0.298002	34969	234899	234899	1
chr16	89268040	89268040	-0.297968	0.297968	60582	295054	295054	1
chr4	83718165	83718165	-0.297964	0.297964	110050	89043	89043	1
chr4	174457224	174457224	-0.297923	0.297923	112328	94190	94190	1
chr8	55370951	55371369	-0.29786	0.893579	142441	170872	170874	3
chr17	33815432	33815523	-0.297845	0.893536	63939	303654	303656	3
chr9	74062096	74062096	-0.297829	0.297829	147336	181289	181289	1
chr2	237077920	237078026	-0.29769	0.59538	89703	59797	59798	2
chr17	46799640	46800028	-0.297634	2.38107	65731	308415	308422	8
chr19	1775211	1775422	-0.297622	0.892865	71892	324195	324197	3
chr15	28753787	28753787	-0.297556	0.297556	48907	268009	268009	1
chr19	30015782	30015782	-0.297498	0.297498	75013	332752	332752	1
chr6	55039295	55039295	-0.297383	0.297383	125485	131053	131053	1
chr19	22817176	22817496	-0.297369	1.18948	74959	332605	332608	4
chr1	112535356	112535356	-0.297205	0.297205	8470	20065	20065	1
chr3	169377725	169377725	-0.297187	0.297187	105049	77578	77578	1
chr8	67873343	67874206	-0.297177	1.78306	142873	171897	171902	6
chr10	49734874	49734874	-0.297082	0.297082	17772	192978	192978	1
chr17	46652501	46652938	-0.297076	0.594153	65683	308184	308185	2
chr14	60097209	60097536	-0.297071	1.18828	45070	259199	259202	4
chr10	61946556	61946556	-0.296967	0.296967	18091	193687	193687	1
chr4	111549880	111549880	-0.296899	0.296899	110771	90748	90748	1
chr18	19749535	19749540	-0.296848	0.593696	69937	319322	319323	2
chr19	49575475	49576056	-0.296624	0.889872	77135	338500	338502	3
chr19	11590260	11590260	-0.296593	0.296593	73638	328782	328782	1
chr12	54389934	54389982	-0.296504	0.593007	34993	235018	235019	2
chr6	28677521	28677698	-0.29648	0.59296	122919	118683	118684	2
chr10	15762091	15762091	-0.296311	0.296311	16427	190092	190092	1
chr6	83073924	83073954	-0.296231	0.888693	125976	132158	132160	3
chr5	138211043	138211043	-0.296211	0.296211	118082	107208	107208	1
chr4	85417312	85417312	-0.296203	0.296203	110115	89233	89233	1
chr15	83953068	83953068	-0.296117	0.296117	52502	275958	275958	1
chr6	28510532	28510532	-0.296103	0.296103	122898	118509	118509	1
chr18	43608309	43608493	-0.2961	0.5922	70295	320302	320303	2
chr12	130387821	130388234	-0.296023	1.48012	38944	244430	244434	5
chr5	35991215	35991382	-0.295997	0.591995	114731	99592	99593	2
chr8	25897763	25900020	-0.295978	2.95978	141195	168086	168095	10
chr2	70784562	70784562	-0.295946	0.295946	82498	44019	44019	1
chr8	142528415	142528415	-0.29593	0.29593	145479	177318	177318	1
chr1	91182128	91182534	-0.295913	1.47957	7690	18057	18061	5
chr2	223158076	223158408	-0.295902	0.591805	88804	57845	57846	2
chr11	105483680	105483680	-0.295894	0.295894	29871	223084	223084	1
chr1	207843084	207843084	-0.295889	0.295889	12818	30395	30395	1
chr1	47882314	47882686	-0.295803	0.887409	6077	14510	14512	3
chr10	25371488	25371488	-0.295797	0.295797	16754	190867	190867	1
chr8	73163868	73163868	-0.295773	0.295773	143041	172289	172289	1
chr22	38350784	38350784	-0.295717	0.295717	96649	357577	357577	1
chr11	94134827	94134827	-0.295644	0.295644	29537	222414	222414	1
chr9	1049244	1049244	-0.295635	0.295635	146344	179675	179675	1
chr11	117664470	117664470	-0.295536	0.295536	30495	224567	224567	1
chr2	175204844	175205785	-0.295523	1.47761	86818	53276	53280	5
chr17	43046275	43046872	-0.295475	1.47737	65276	307183	307187	5
chr15	100913571	100913948	-0.295459	1.18183	53542	278262	278265	4
chr8	22547688	22548006	-0.29544	0.590881	140966	167562	167563	2
chr5	75380303	75380782	-0.295439	0.590877	115937	102430	102431	2
chr10	75313138	75313138	-0.295282	0.295282	18750	195162	195162	1
chr11	20465288	20465288	-0.295228	0.295228	25129	211251	211251	1
chr12	72665282	72665771	-0.295181	1.18072	36037	237731	237734	4
chr5	1882520	1883214	-0.295064	2.06545	113623	97336	97342	7
chr7	155258828	155258915	-0.295062	0.590123	138544	161883	161884	2
chr19	22805801	22806448	-0.295051	0.885152	74958	332595	332597	3
chr3	12329745	12329826	-0.294881	0.589763	98497	63186	63187	2
chr4	13542719	13542719	-0.294872	0.294872	108228	85093	85093	1
chr22	17083412	17083482	-0.294851	0.589703	95245	354094	354095	2
chr17	18219121	18219121	-0.294835	0.294835	62934	301258	301258	1
chr18	70211959	70211974	-0.294769	0.884306	70781	321626	321628	3
chr6	134637428	134637428	-0.294762	0.294762	127556	135901	135901	1
chr1	201481480	201481480	-0.294762	0.294762	12120	28870	28870	1
chr12	115134344	115135076	-0.29472	3.83136	37770	241665	241677	13
chr21	40032331	40032331	-0.294608	0.294608	94307	352091	352091	1
chr6	85474424	85474585	-0.294568	0.589135	126028	132337	132338	2
chr10	64875536	64875536	-0.294489	0.294489	18217	193954	193954	1
chr10	852579	852579	-0.294434	0.294434	15373	187686	187686	1
chr2	169757618	169757780	-0.29435	0.588699	86494	52531	52532	2
chr3	130236037	130236259	-0.294296	0.588591	103697	74493	74494	2
chr2	51254021	51254170	-0.294141	1.17656	81660	42137	42140	4
chr21	38067101	38067101	-0.294127	0.294127	94219	351855	351855	1
chr13	112721950	112722719	-0.294069	1.17628	42887	253595	253598	4
chr9	113530	113530	-0.294005	0.294005	146305	179591	179591	1
chr8	99951730	99952217	-0.293961	1.17585	143854	174008	174011	4
chr8	22548546	22549103	-0.293894	1.17558	140967	167564	167567	4
chr18	70535925	70535925	-0.293879	0.293879	70785	321637	321637	1
chr15	84322584	84323154	-0.293854	1.46927	52516	276008	276012	5
chr6	100915395	100915395	-0.293815	0.293815	126423	133360	133360	1
chr15	60295294	60295312	-0.293812	0.587624	50579	271831	271832	2
chr7	145813915	145814152	-0.293804	1.17522	137827	160127	160130	4
chr14	70346059	70346477	-0.293778	2.35023	45638	260491	260498	8
chr12	115174285	115174285	-0.29374	0.29374	37777	241712	241712	1
chr6	1313730	1314219	-0.293729	0.587457	121085	114271	114272	2
chr12	54387530	54387917	-0.293491	0.586983	34993	235009	235010	2
chr7	50343361	50343361	-0.293488	0.293488	133455	150064	150064	1
chr19	46999366	46999366	-0.293487	0.293487	76710	337429	337429	1
chrX	105066357	105067054	-0.293479	1.46739	152842	366013	366017	5
chr14	38067622	38067965	-0.293464	0.880391	44384	257623	257625	3
chr4	85417969	85417969	-0.293399	0.293399	110115	89237	89237	1
chr7	50344294	50344294	-0.293366	0.293366	133456	150068	150068	1
chr6	110797797	110797797	-0.293357	0.293357	126784	134201	134201	1
chr2	176936377	176936942	-0.293337	1.76002	86892	53472	53477	6
chr9	104031694	104031694	-0.293246	0.293246	148270	182812	182812	1
chr6	106440910	106440910	-0.293243	0.293243	126514	133561	133561	1
chr2	223176398	223176899	-0.293211	1.46605	88813	57911	57915	5
chr8	23584404	23584644	-0.293208	0.586415	141085	167885	167886	2
chr4	13543730	13543730	-0.29318	0.29318	108229	85095	85095	1
chr1	240160972	240161447	-0.292995	1.17198	14651	34472	34475	4
chr17	53801558	53801558	-0.292982	0.292982	66187	309601	309601	1
chr10	31446813	31446813	-0.292956	0.292956	17032	191498	191498	1
chr4	74734919	74734924	-0.292875	0.585751	109670	88188	88189	2
chr16	70715140	70715140	-0.292842	0.292842	58585	290544	290544	1
chr9	131155819	131156065	-0.292661	0.585323	149304	184475	184476	2
chr5	72677230	72678193	-0.292628	1.75577	115819	102139	102144	6
chr11	790293	790293	-0.292503	0.292503	23247	206218	206218	1
chr8	53853444	53853604	-0.292288	0.584575	142382	170700	170701	2
chr8	25041796	25041796	-0.29214	0.29214	141146	168009	168009	1
chr17	46700449	46700449	-0.292098	0.292098	65714	308354	308354	1
chr6	32063901	32064656	-0.292082	6.13373	123583	124493	124513	21
chr16	54972078	54972094	-0.291982	0.583963	57583	288049	288050	2
chr12	115124584	115124768	-0.291965	0.583931	37766	241635	241636	2
chr3	172166182	172166182	-0.291956	0.291956	105243	77962	77962	1
chr18	909086	909154	-0.291883	0.583766	69486	318178	318179	2
chr7	39665132	39665132	-0.291771	0.291771	132860	148770	148770	1
chr1	153234387	153234387	-0.291552	0.291552	9623	22921	22921	1
chr12	108238372	108238372	-0.291545	0.291545	37145	240122	240122	1
chr19	54402455	54402455	-0.291526	0.291526	77846	340432	340432	1
chr2	172955512	172955930	-0.291462	0.874387	86669	52953	52955	3
chr4	188916668	188916726	-0.291336	1.16534	112925	95435	95438	4
chr10	50818652	50818652	-0.291323	0.291323	17849	193162	193162	1
chr10	45144017	45144017	-0.29128	0.29128	17544	192550	192550	1
chr16	86547530	86547544	-0.291236	0.582471	59767	293089	293090	2
chr18	46474644	46474644	-0.291121	0.291121	70423	320622	320622	1
chr1	9371406	9371406	-0.291118	0.291118	2027	5066	5066	1
chr8	67874366	67874366	-0.291115	0.291115	142873	171904	171904	1
chr7	27228112	27228112	-0.291014	0.291014	132133	147258	147258	1
chr11	49582872	49582872	-0.290991	0.290991	26294	214035	214035	1
chr6	27247586	27247908	-0.290898	1.16359	122738	117927	117930	4
chr6	100905587	100905587	-0.290872	0.290872	126419	133329	133329	1
chr7	27150262	27150403	-0.290848	0.581696	132095	146929	146930	2
chr17	29622905	29622905	-0.290842	0.290842	63681	303072	303072	1
chr1	234040765	234040833	-0.290816	0.872449	14385	33855	33857	3
chr1	248100407	248100614	-0.290801	1.74481	15111	35439	35444	6
chr2	124782117	124783243	-0.29068	2.61612	84903	49480	49488	9
chr2	166676897	166676897	-0.290477	0.290477	86381	52361	52361	1
chr10	105375201	105375201	-0.290416	0.290416	20719	199765	199765	1
chr9	136392285	136392285	-0.290308	0.290308	149893	185433	185433	1
chr5	134366162	134367394	-0.290303	2.03212	117819	106579	106585	7
chr13	28503060	28503235	-0.290298	0.580596	40244	247814	247815	2
chr16	6623738	6623995	-0.290241	0.870723	55341	283011	283013	3
chr7	27241279	27241279	-0.290211	0.290211	132141	147291	147291	1
chr4	115520931	115521241	-0.290199	0.580398	110889	91036	91037	2
chr2	176954533	176954533	-0.290185	0.290185	86900	53520	53520	1
chr6	28754198	28754198	-0.290139	0.290139	122930	118710	118710	1
chr6	7541519	7542456	-0.29008	2.61072	121617	115450	115458	9
chr16	49317169	49317262	-0.290047	0.580094	57270	287359	287360	2
chr5	179494929	179495386	-0.290045	0.580089	120805	113560	113561	2
chr11	2465440	2465491	-0.290022	0.870065	23752	207937	207939	3
chr13	79176272	79176608	-0.290012	0.870036	41766	251125	251127	3
chr5	128301230	128301232	-0.289984	0.579968	117509	105774	105775	2
chr12	54346784	54346859	-0.289954	0.579907	34973	234918	234919	2
chr2	177027621	177029921	-0.289896	4.63833	86934	53747	53762	16
chr5	170735754	170735754	-0.289817	0.289817	119861	111303	111303	1
chr10	50887566	50887578	-0.289809	0.869426	17857	193192	193194	3
chr12	116625593	116625593	-0.289734	0.289734	37835	241785	241785	1
chr6	117198222	117198560	-0.289671	1.44835	127018	134737	134741	5
chr5	2739131	2739602	-0.289644	0.868931	113723	97603	97605	3
chr10	26506933	26506933	-0.289515	0.289515	16774	190928	190928	1
chr2	197456534	197456534	-0.289457	0.289457	87464	54920	54920	1
chr3	13692169	13692169	-0.289254	0.289254	98641	63520	63520	1
chr1	149230829	149231052	-0.289211	0.578422	9214	21815	21816	2
chr17	46715533	46715533	-0.289185	0.289185	65725	308385	308385	1
chr10	104406990	104406990	-0.289129	0.289129	20607	199487	199487	1
chr1	53308597	53309162	-0.289099	1.4455	6289	15102	15106	5
chr10	22375787	22375787	-0.288906	0.288906	16606	190527	190527	1
chr15	58357204	58357319	-0.288905	0.57781	50459	271576	271577	2
chr20	23015932	23015936	-0.288612	0.577224	91461	344606	344607	2
chr12	54321302	54321502	-0.288606	0.865819	34964	234868	234870	3
chr10	79632098	79632098	-0.288559	0.288559	19063	195762	195762	1
chr6	168225439	168225472	-0.288529	0.577057	129396	139853	139854	2
chr8	12523153	12523153	-0.288518	0.288518	140494	166563	166563	1
chr6	31631638	31631716	-0.288511	1.15404	123436	122822	122825	4
chr12	54398518	54398891	-0.288465	1.44232	34998	235042	235046	5
chr10	80673607	80673607	-0.288394	0.288394	19150	195875	195875	1
chr1	63785867	63786083	-0.288348	0.865044	6858	16254	16256	3
chr10	134549665	134549875	-0.288339	0.865016	22672	204385	204387	3
chr2	31360693	31361104	-0.288136	0.864409	80674	40197	40199	3
chr17	79088325	79088325	-0.288106	0.288106	68747	315916	315916	1
chr2	176994637	176995556	-0.288088	1.44044	86917	53657	53661	5
chr10	118897280	118897366	-0.287914	0.575828	21285	200951	200952	2
chr11	119291765	119291765	-0.287856	0.287856	30720	225226	225226	1
chr19	22605188	22605234	-0.287844	0.575688	74951	332579	332580	2
chr7	64712472	64712472	-0.287828	0.287828	133951	151125	151125	1
chr22	39712956	39712956	-0.287824	0.287824	96824	358009	358009	1
chr19	19639553	19639970	-0.287778	1.43889	74839	332214	332218	5
chr10	94828103	94828103	-0.2876	0.2876	19798	197276	197276	1
chr20	61809035	61809348	-0.287597	0.575193	93399	349879	349880	2
chr17	9863061	9863081	-0.28755	0.5751	62331	299960	299961	2
chr11	9482594	9482594	-0.287489	0.287489	24427	209672	209672	1
chr2	236514119	236514119	-0.287336	0.287336	89605	59567	59567	1
chr5	82848792	82848792	-0.287281	0.287281	116294	103197	103197	1
chr19	35632493	35632493	-0.287199	0.287199	75306	333530	333530	1
chr7	27166103	27166103	-0.28711	0.28711	132101	146976	146976	1
chr7	155169936	155169936	-0.286964	0.286964	138524	161822	161822	1
chr1	228645482	228645634	-0.286943	1.14777	14031	33113	33116	4
chr2	97213642	97213642	-0.286915	0.286915	83511	46497	46497	1
chr1	249105687	249105862	-0.286909	0.573817	15159	35519	35520	2
chr2	91671535	91671535	-0.286793	0.286793	83323	46051	46051	1
chr12	54363054	54363054	-0.286781	0.286781	34981	234956	234956	1
chr16	86320281	86320281	-0.286702	0.286702	59718	292961	292961	1
chr19	53496695	53496738	-0.286637	0.573275	77716	340111	340112	2
chr17	76704594	76704594	-0.286618	0.286618	68184	314350	314350	1
chr3	187008395	187008395	-0.286556	0.286556	105909	79483	79483	1
chr17	46659939	46659993	-0.286515	0.573029	65688	308218	308219	2
chr21	27945413	27945708	-0.286466	0.572931	93873	350988	350989	2
chr18	44787585	44787728	-0.286437	0.572873	70366	320510	320511	2
chrX	64626582	64627755	-0.286373	2.00461	152233	364221	364227	7
chr18	35144259	35144259	-0.286364	0.286364	70237	320172	320172	1
chr4	114213574	114213574	-0.28634	0.28634	110851	90962	90962	1
chr18	5629249	5630428	-0.286324	2.29059	69574	318441	318448	8
chr1	240629046	240629046	-0.286288	0.286288	14675	34512	34512	1
chr3	134078647	134078647	-0.286231	0.286231	103875	74867	74867	1
chr6	100053305	100053438	-0.285989	0.571977	126383	133210	133211	2
chr14	38677218	38677218	-0.285925	0.285925	44403	257674	257674	1
chr2	215276325	215276325	-0.285901	0.285901	88163	56478	56478	1
chr8	22447181	22447181	-0.285899	0.285899	140944	167505	167505	1
chr7	27167315	27167364	-0.285852	0.571703	132102	146977	146978	2
chr12	21654664	21654664	-0.28572	0.28572	33446	231159	231159	1
chr1	152083276	152083709	-0.285712	0.857137	9510	22695	22697	3
chr7	56605828	56605835	-0.285608	0.856823	133757	150715	150717	3
chr19	47107173	47107173	-0.285547	0.285547	76716	337452	337452	1
chr7	57271379	57271379	-0.285528	0.285528	133797	150789	150789	1
chr4	111535528	111536341	-0.285449	1.42724	110763	90707	90711	5
chr14	104604739	104604739	-0.285423	0.285423	47912	265654	265654	1
chr5	17217877	17218089	-0.285365	0.57073	114405	98944	98945	2
chr17	77775823	77775823	-0.285171	0.285171	68378	314858	314858	1
chr5	32712237	32713112	-0.285162	1.14065	114596	99326	99329	4
chr3	137489312	137489312	-0.285103	0.285103	103998	75165	75165	1
chrX	85403057	85403899	-0.285081	3.13589	152615	365327	365337	11
chr8	140715540	140715802	-0.284987	1.13995	145202	176635	176638	4
chr18	67067721	67068457	-0.284946	1.42473	70756	321556	321560	5
chr9	79628488	79628488	-0.284921	0.284921	147422	181428	181428	1
chr20	30696827	30696827	-0.284807	0.284807	91705	345267	345267	1
chr14	105915004	105915004	-0.284806	0.284806	48269	266537	266537	1
chr7	27231894	27231894	-0.284765	0.284765	132136	147267	147267	1
chr18	14178949	14178949	-0.284683	0.284683	69867	319154	319154	1
chr19	22469533	22469533	-0.284656	0.284656	74950	332576	332576	1
chr5	50262177	50262177	-0.284648	0.284648	115042	100468	100468	1
chr2	187583790	187583790	-0.284644	0.284644	87231	54436	54436	1
chr5	146826146	146826146	-0.284619	0.284619	118838	109238	109238	1
chr17	46651186	46651867	-0.284601	1.70761	65683	308173	308178	6
chr18	73562	73562	-0.284545	0.284545	69450	318067	318067	1
chr10	26855907	26856128	-0.284524	1.13809	16784	190949	190952	4
chr12	110811045	110811045	-0.284464	0.284464	37399	240690	240690	1
chr10	405182	405362	-0.284456	0.853368	15233	187286	187288	3
chr10	111728983	111728983	-0.284338	0.284338	20872	200076	200076	1
chr4	111532410	111532679	-0.284246	0.568493	110762	90696	90697	2
chr13	43149043	43149281	-0.284227	1.13691	40859	249175	249178	4
chr10	98210804	98210804	-0.284217	0.284217	19996	197699	197699	1
chr13	45781603	45781603	-0.284143	0.284143	41004	249459	249459	1
chr16	85320156	85320156	-0.284142	0.284142	59501	292457	292457	1
chr4	85403915	85404099	-0.283981	0.851942	110109	89216	89218	3
chr4	82135784	82136489	-0.283961	1.13584	109984	88916	88919	4
chr11	57408514	57408514	-0.283948	0.283948	26486	214372	214372	1
chr4	30723290	30723455	-0.283945	0.567891	108712	86013	86014	2
chr11	1315171	1315171	-0.283806	0.283806	23441	206815	206815	1
chr20	19869398	19869398	-0.283804	0.283804	91360	344294	344294	1
chr3	71803308	71803339	-0.283797	0.567594	101780	70500	70501	2
chr6	10422322	10422322	-0.283781	0.283781	121731	115735	115735	1
chr5	80256087	80256087	-0.283698	0.283698	116190	103005	103005	1
chr5	177209947	177210257	-0.283678	0.567356	120493	112825	112826	2
chr3	138662870	138663400	-0.283553	1.41777	104087	75397	75401	5
chr13	99404887	99405102	-0.283499	0.566997	42145	251900	251901	2
chr6	10404363	10404363	-0.283489	0.283489	121723	115664	115664	1
chr19	17942025	17942272	-0.283483	0.850449	74505	331310	331312	3
chr10	101282572	101282759	-0.283458	0.850374	20211	198249	198251	3
chr17	37081875	37081875	-0.283438	0.283438	64307	304543	304543	1
chr18	14747661	14747928	-0.283436	0.850309	69891	319195	319197	3
chr10	60937501	60937501	-0.283423	0.283423	18054	193612	193612	1
chr9	114658195	114658195	-0.283395	0.283395	148487	183165	183165	1
chr4	172734031	172734031	-0.283319	0.283319	112284	94044	94044	1
chr10	79936959	79937095	-0.283303	0.84991	19095	195806	195808	3
chr10	135382545	135382545	-0.283167	0.283167	23015	205542	205542	1
chr16	433825	433825	-0.283166	0.283166	53830	278918	278918	1
chr5	119800742	119801193	-0.283105	1.13242	117200	105181	105184	4
chr1	47898911	47899230	-0.283067	0.849201	6079	14519	14521	3
chr2	229045417	229045417	-0.282811	0.282811	89025	58346	58346	1
chrX	138285540	138286760	-0.282809	1.41404	153530	367982	367986	5
chr16	1922370	1922425	-0.282806	0.848418	54512	280892	280894	3
chr12	108523395	108523409	-0.282776	0.848327	37153	240138	240140	3
chr17	34965294	34965294	-0.282712	0.282712	64063	303962	303962	1
chr10	15364093	15364093	-0.282673	0.282673	16411	190059	190059	1
chr1	119542573	119542629	-0.282564	0.565128	8842	20970	20971	2
chr8	39172097	39172120	-0.282416	1.12967	141887	169632	169635	4
chr10	135237754	135237754	-0.282413	0.282413	22985	205469	205469	1
chr17	46712052	46712086	-0.282409	0.564818	65723	308379	308380	2
chr1	237206482	237206643	-0.282403	0.847208	14606	34394	34396	3
chr7	158380884	158380886	-0.282278	0.564556	139199	163718	163719	2
chr5	115152938	115152938	-0.282238	0.282238	117091	104948	104948	1
chr1	179712740	179712740	-0.282236	0.282236	11436	27403	27403	1
chr5	172663058	172663058	-0.282192	0.282192	120058	111788	111788	1
chr5	72599143	72599503	-0.282184	0.846551	115811	102123	102125	3
chr1	149137869	149137869	-0.282169	0.282169	9197	21786	21786	1
chr7	89950296	89950458	-0.282115	0.846346	134917	153254	153256	3
chr18	57364136	57364587	-0.282045	0.846134	70651	321260	321262	3
chr16	23846838	23846968	-0.281934	0.845802	56256	284880	284882	3
chr20	21377671	21378211	-0.281803	1.69082	91411	344449	344454	6
chr6	85482570	85482570	-0.281798	0.281798	126033	132347	132347	1
chr10	102983065	102983513	-0.281768	0.845303	20443	198968	198970	3
chr17	46697115	46697700	-0.281736	1.12694	65712	308344	308347	4
chr13	19919156	19919158	-0.28172	0.56344	39713	246494	246495	2
chr7	27204663	27205658	-0.281615	3.09777	132118	147155	147165	11
chr22	21977597	21977597	-0.28157	0.28157	95699	355181	355181	1
chr3	14852042	14852042	-0.281446	0.281446	98753	63724	63724	1
chr18	19745316	19745458	-0.281446	0.562892	69933	319310	319311	2
chr10	101284535	101284535	-0.281371	0.281371	20213	198256	198256	1
chr2	29033780	29033897	-0.281351	0.562703	80548	39984	39985	2
chr12	54392988	54393100	-0.281261	0.562522	34995	235025	235026	2
chr7	73610504	73610504	-0.281247	0.281247	134353	152025	152025	1
chr1	91183697	91185168	-0.281161	2.24929	7691	18068	18075	8
chr18	5543548	5544031	-0.281149	1.40574	69570	318423	318427	5
chr17	46659019	46659019	-0.281098	0.281098	65688	308215	308215	1
chrX	83443518	83443518	-0.281075	0.281075	152598	365270	365270	1
chr12	127940483	127940654	-0.281044	0.562087	38826	244209	244210	2
chr10	8106003	8106035	-0.280975	0.842926	16065	189303	189305	3
chr16	1029745	1030444	-0.280972	1.68583	54114	279748	279753	6
chr5	177433673	177433673	-0.280964	0.280964	120513	112866	112866	1
chr3	112053517	112053517	-0.280959	0.280959	102562	72077	72077	1
chr17	42733527	42733724	-0.28083	1.68498	65224	307043	307048	6
chr10	115738883	115738883	-0.280817	0.280817	21113	200551	200551	1
chr1	152085136	152085187	-0.280815	0.561631	9511	22699	22700	2
chr18	70534110	70534767	-0.280775	1.40387	70783	321630	321634	5
chr4	111543401	111543401	-0.280765	0.280765	110767	90734	90734	1
chr11	94134446	94134666	-0.28067	1.12268	29537	222408	222411	4
chr20	4668134	4668134	-0.280498	0.280498	91065	343474	343474	1
chr2	223184510	223184557	-0.280495	0.56099	88816	57926	57927	2
chr16	49870782	49870782	-0.280457	0.280457	57327	287452	287452	1
chr11	116663103	116663103	-0.280399	0.280399	30395	224364	224364	1
chr19	10023943	10023943	-0.28025	0.28025	73368	327948	327948	1
chr1	233749633	233749633	-0.280221	0.280221	14376	33834	33834	1
chr7	101849120	101849354	-0.280177	0.84053	135830	155882	155884	3
chr3	169041586	169041586	-0.280163	0.280163	105034	77561	77561	1
chr20	30196119	30196119	-0.280095	0.280095	91651	345100	345100	1
chr12	63544175	63544923	-0.280028	1.12011	35663	236924	236927	4
chrX	30326676	30327625	-0.279993	2.79993	151474	362048	362057	10
chr2	88751405	88751405	-0.27998	0.27998	83291	45965	45965	1
chr12	39538940	39539408	-0.279821	0.559641	33928	232243	232244	2
chr11	30038615	30038692	-0.279793	1.95855	25320	211693	211699	7
chr8	93074521	93074521	-0.279787	0.279787	143510	173300	173300	1
chr10	556470	556762	-0.27974	0.839219	15282	187439	187441	3
chr4	101208932	101208932	-0.279735	0.279735	110493	90074	90074	1
chr10	12762778	12762778	-0.279619	0.279619	16223	189640	189640	1
chr10	109674297	109674526	-0.279563	0.559126	20839	200012	200013	2
chr10	101295400	101295400	-0.279533	0.279533	20220	198289	198289	1
chr16	86609136	86609136	-0.279529	0.279529	59795	293176	293176	1
chr6	1313485	1313485	-0.279342	0.279342	121085	114269	114269	1
chr10	43932620	43932620	-0.279341	0.279341	17476	192390	192390	1
chr21	47010106	47010461	-0.279241	0.558483	95043	353695	353696	2
chr14	57275967	57275967	-0.279219	0.279219	44944	258909	258909	1
chr6	43423089	43423089	-0.27919	0.27919	124883	129810	129810	1
chr7	96634660	96634914	-0.279132	0.837397	135191	154021	154023	3
chr2	219906116	219906116	-0.279118	0.279118	88567	57304	57304	1
chr6	26758238	26758750	-0.279055	0.837165	122694	117806	117808	3
chr7	27212357	27212357	-0.279038	0.279038	132123	147189	147189	1
chr18	4454189	4454304	-0.279029	0.558057	69553	318366	318367	2
chr1	55247140	55247140	-0.27901	0.27901	6504	15578	15578	1
chr7	35293080	35293080	-0.278979	0.278979	132623	148298	148298	1
chr14	75389200	75389618	-0.278904	1.39452	45992	261224	261228	5
chr3	160167977	160167990	-0.278871	0.557742	104905	77298	77299	2
chr6	28697846	28698008	-0.278778	0.557556	122921	118687	118688	2
chr10	114492301	114492301	-0.278775	0.278775	21019	200381	200381	1
chr12	8025582	8025646	-0.278669	1.11468	32849	229913	229916	4
chr1	91182731	91182989	-0.278572	1.11429	7690	18063	18066	4
chr17	46648533	46648582	-0.27857	0.55714	65681	308170	308171	2
chr19	15568360	15568894	-0.278542	1.11417	74201	330511	330514	4
chr3	48699012	48699090	-0.278407	0.556814	100300	67218	67219	2
chr2	175195899	175195899	-0.278313	0.278313	86813	53247	53247	1
chr3	75690456	75690456	-0.278201	0.278201	101930	70757	70757	1
chr15	50474754	50474754	-0.278121	0.278121	50167	270891	270891	1
chr2	38301756	38302892	-0.278052	1.66831	80926	40681	40686	6
chr14	24048555	24048555	-0.278004	0.278004	43953	256420	256420	1
chr8	24857432	24857794	-0.277969	1.11188	141138	167986	167989	4
chr17	46654246	46654246	-0.277962	0.277962	65684	308189	308189	1
chr5	175299035	175299035	-0.277895	0.277895	120230	112160	112160	1
chr9	140772545	140772545	-0.277848	0.277848	150946	187132	187132	1
chr6	100060917	100062488	-0.277838	2.50055	126385	133235	133243	9
chr17	60216199	60216199	-0.277813	0.277813	66635	310675	310675	1
chr16	90016551	90016551	-0.277726	0.277726	60825	295687	295687	1
chr4	107957941	107957941	-0.277721	0.277721	110634	90393	90393	1
chr2	219906404	219906406	-0.277678	0.555355	88567	57310	57311	2
chr6	54711378	54711388	-0.277676	0.555353	125477	131040	131041	2
chr12	130389138	130389138	-0.277574	0.277574	38945	244437	244437	1
chr12	54420837	54421335	-0.277548	0.832645	35008	235115	235117	3
chr19	5034282	5034282	-0.277528	0.277528	72730	326286	326286	1
chr7	27146237	27146445	-0.277506	1.11002	132092	146916	146919	4
chr10	102987993	102987993	-0.277501	0.277501	20445	198991	198991	1
chr17	46709858	46710001	-0.277449	0.554898	65721	308372	308373	2
chr17	54253244	54253244	-0.277373	0.277373	66201	309631	309631	1
chr5	3187100	3187456	-0.277296	0.554591	113765	97717	97718	2
chr1	221065322	221065322	-0.277245	0.277245	13467	31784	31784	1
chr2	47133191	47133191	-0.277213	0.277213	81483	41819	41819	1
chr5	54526536	54526536	-0.277201	0.277201	115205	100803	100803	1
chr4	183064035	183064388	-0.277188	0.554375	112444	94408	94409	2
chr15	75287447	75287548	-0.277132	0.554265	51854	274541	274542	2
chr4	113445029	113445388	-0.277091	0.831273	110821	90898	90900	3
chr19	9903777	9903989	-0.277042	0.554084	73356	327901	327902	2
chr17	35577353	35577353	-0.276984	0.276984	64125	304115	304115	1
chr11	2465136	2465136	-0.276906	0.276906	23752	207933	207933	1
chrX	142721195	142722095	-0.276776	1.66066	153588	368145	368150	6
chr8	55370544	55370544	-0.276737	0.276737	142441	170870	170870	1
chr6	31507316	31507316	-0.276732	0.276732	123394	122366	122366	1
chr4	113300446	113300821	-0.276704	1.38352	110810	90848	90852	5
chr15	88266173	88266173	-0.276661	0.276661	52685	276322	276322	1
chr3	154797083	154797083	-0.276645	0.276645	104682	76784	76784	1
chr17	46666926	46666958	-0.276607	0.553215	65692	308230	308231	2
chr11	6947759	6947773	-0.276372	0.552743	24232	209229	209230	2
chr6	100066673	100067169	-0.276352	0.829057	126387	133247	133249	3
chr8	24773268	24773268	-0.276328	0.276328	141123	167955	167955	1
chr10	26223206	26223310	-0.276285	0.55257	16767	190903	190904	2
chr21	15352641	15352641	-0.276262	0.276262	93776	350757	350757	1
chr7	27144595	27144595	-0.276187	0.276187	132091	146912	146912	1
chr6	130686592	130686708	-0.276152	0.828456	127353	135478	135480	3
chr3	116164943	116164943	-0.276031	0.276031	102764	72455	72455	1
chr16	68333694	68333694	-0.275996	0.275996	58367	290001	290001	1
chr1	63795934	63796263	-0.275932	0.827796	6864	16287	16289	3
chr14	77335130	77335130	-0.275922	0.275922	46156	261602	261602	1
chr19	50986377	50986377	-0.275896	0.275896	77404	339270	339270	1
chr21	47064079	47064307	-0.275655	0.826965	95054	353713	353715	3
chr11	92702507	92702912	-0.275629	1.9294	29473	222230	222236	7
chr1	201618284	201618284	-0.275629	0.275629	12145	28911	28911	1
chr17	20687698	20687698	-0.275565	0.275565	63153	301719	301719	1
chr15	67431285	67431285	-0.275539	0.275539	51175	273071	273071	1
chr2	176974592	176974934	-0.275493	0.550987	86908	53587	53588	2
chr19	53561973	53561973	-0.275479	0.275479	77720	340126	340126	1
chr3	74663689	74663796	-0.27547	0.55094	101915	70719	70720	2
chr4	147561203	147562073	-0.275467	1.6528	111649	92648	92653	6
chr15	96910513	96910540	-0.275463	0.550926	53314	277759	277760	2
chr16	85620872	85620872	-0.27536	0.27536	59589	292650	292650	1
chr7	154862021	154862548	-0.275331	1.92732	138485	161719	161725	7
chr6	28677112	28677112	-0.275313	0.275313	122919	118681	118681	1
chr19	58220657	58220837	-0.275298	1.37649	78401	341907	341911	5
chr19	21541765	21541765	-0.275293	0.275293	74915	332461	332461	1
chr1	119542159	119542295	-0.275265	0.825795	8842	20966	20968	3
chr6	27521385	27521385	-0.275244	0.275244	122769	118039	118039	1
chr11	123396039	123396133	-0.27522	0.55044	31071	225893	225894	2
chrX	150344204	150344204	-0.275168	0.275168	153682	368435	368435	1
chr17	46797291	46797764	-0.275131	0.825393	65730	308412	308414	3
chr22	17083727	17083727	-0.275083	0.275083	95245	354097	354097	1
chr11	27742060	27742060	-0.274991	0.274991	25277	211612	211612	1
chr19	47921399	47921399	-0.274957	0.274957	76819	337720	337720	1
chr3	170303927	170303927	-0.274941	0.274941	105118	77770	77770	1
chr8	97171668	97172012	-0.274866	1.09947	143705	173698	173701	4
chr14	105209780	105209780	-0.274766	0.274766	48058	266026	266026	1
chr4	206282	206877	-0.274751	1.099	106630	81036	81039	4
chr17	46711446	46711446	-0.274633	0.274633	65722	308378	308378	1
chrX	103811660	103811660	-0.274558	0.274558	152834	365993	365993	1
chr5	71310320	71310320	-0.274554	0.274554	115707	101909	101909	1
chr12	54354162	54355528	-0.27455	2.1964	34977	234934	234941	8
chr6	83074533	83075080	-0.274542	0.823626	125977	132161	132163	3
chr18	55095249	55095886	-0.274519	0.823556	70557	321015	321017	3
chr14	37116924	37116924	-0.274504	0.274504	44347	257498	257498	1
chr3	169487311	169487675	-0.274487	0.82346	105062	77623	77625	3
chr7	101518619	101518619	-0.274477	0.274477	135778	155753	155753	1
chr18	13801143	13801222	-0.274327	0.548654	69845	319110	319111	2
chr12	30354246	30354246	-0.274242	0.274242	33755	231841	231841	1
chr9	214690	214690	-0.274178	0.274178	146311	179603	179603	1
chr10	110226132	110226387	-0.274174	0.548349	20843	200023	200024	2
chr2	119590758	119591627	-0.274174	1.0967	84619	48829	48832	4
chr20	3898136	3898136	-0.274148	0.274148	91033	343417	343417	1
chr6	58148554	58148554	-0.274072	0.274072	125590	131249	131249	1
chr1	91191723	91192803	-0.274048	2.74048	7694	18095	18104	10
chr17	42635778	42636006	-0.274022	0.822066	65217	307032	307034	3
chr18	44773985	44774054	-0.273987	0.821961	70359	320491	320493	3
chr5	1887300	1887300	-0.27393	0.27393	113626	97357	97357	1
chr2	176979345	176979788	-0.273899	0.547799	86911	53599	53600	2
chr16	54972647	54973762	-0.273888	1.91722	57583	288052	288058	7
chr7	71217320	71217407	-0.273764	0.547528	134173	151593	151594	2
chr13	28367741	28367741	-0.273708	0.273708	40229	247729	247729	1
chr4	174448549	174448549	-0.273542	0.273542	112323	94168	94168	1
chr12	54376019	54376241	-0.273507	0.82052	34985	234980	234982	3
chr8	11567691	11567896	-0.273505	0.820515	140405	166400	166402	3
chr6	100052728	100052728	-0.273462	0.273462	126382	133209	133209	1
chr17	32484008	32484035	-0.273388	1.09355	63845	303400	303403	4
chr14	36994456	36994906	-0.273329	0.546657	44333	257469	257470	2
chr14	60974461	60974525	-0.273314	0.819941	45110	259296	259298	3
chr6	149289357	149289357	-0.273308	0.273308	128137	137115	137115	1
chr17	20140352	20140352	-0.273172	0.273172	63118	301669	301669	1
chr10	81148896	81148896	-0.273165	0.273165	19240	196017	196017	1
chr11	75132468	75132468	-0.273103	0.273103	28837	220939	220939	1
chr6	29571074	29571074	-0.273068	0.273068	123023	119292	119292	1
chr17	50235328	50235328	-0.273061	0.273061	66136	309475	309475	1
chr16	86606367	86606367	-0.272973	0.272973	59793	293172	293172	1
chr4	155411351	155411806	-0.27295	0.818851	111927	93233	93235	3
chr7	27280914	27281561	-0.272883	2.72883	132159	147343	147352	10
chr19	18899082	18899082	-0.272882	0.272882	74723	331897	331897	1
chr5	71014900	71015162	-0.272864	0.818592	115692	101889	101891	3
chr1	4715615	4715615	-0.272796	0.272796	1342	3691	3691	1
chr10	8117467	8117508	-0.272664	0.545329	16067	189311	189312	2
chr16	1026760	1027357	-0.272638	1.09055	54113	279743	279746	4
chr2	73147030	73147030	-0.272626	0.272626	82648	44411	44411	1
chr17	32484259	32484259	-0.272621	0.272621	63845	303405	303405	1
chr18	55105322	55105322	-0.272597	0.272597	70563	321032	321032	1
chr18	908505	908505	-0.27258	0.27258	69485	318177	318177	1
chr18	905252	905252	-0.272579	0.272579	69482	318166	318166	1
chr2	119592603	119592754	-0.272535	0.817606	84620	48834	48836	3
chr6	10425553	10426099	-0.272473	1.08989	121733	115739	115742	4
chr16	25703018	25704505	-0.272469	1.90728	56334	285031	285037	7
chr18	70535336	70535406	-0.272436	0.544872	70784	321635	321636	2
chr6	106429316	106429769	-0.272426	1.36213	126512	133543	133547	5
chr10	129797760	129797840	-0.27235	0.817049	22058	202678	202680	3
chr9	141044509	141044509	-0.272312	0.272312	150972	187165	187165	1
chr2	99439533	99439533	-0.272272	0.272272	83678	46955	46955	1
chr19	50550284	50550359	-0.272264	0.544528	77329	339092	339093	2
chrX	64254615	64255215	-0.272221	1.36111	152231	364214	364218	5
chr1	119531625	119531625	-0.272216	0.272216	8837	20938	20938	1
chr10	4358517	4358517	-0.272191	0.272191	15783	188652	188652	1
chr17	20904603	20904603	-0.272086	0.272086	63175	301771	301771	1
chr4	183062301	183062729	-0.272007	1.08803	112442	94401	94404	4
chr4	174452835	174453287	-0.271856	1.35928	112326	94184	94188	5
chr7	70322401	70322401	-0.271835	0.271835	134144	151549	151549	1
chr11	49230036	49230036	-0.271829	0.271829	26287	214018	214018	1
chr17	79251255	79251354	-0.271758	0.815275	68812	316104	316106	3
chr12	101603453	101603581	-0.271752	0.543504	36825	239354	239355	2
chr3	195594872	195594872	-0.271723	0.271723	106390	80429	80429	1
chr2	175192013	175192312	-0.271714	0.543427	86812	53236	53237	2
chr1	200010283	200010626	-0.271626	0.543253	11983	28569	28570	2
chr10	102985514	102986306	-0.271619	1.35809	20444	198978	198982	5
chr7	27228627	27229163	-0.271613	1.08645	132134	147259	147262	4
chr19	55668066	55668066	-0.271588	0.271588	78043	340880	340880	1
chr3	13974467	13974800	-0.271564	0.814692	98669	63571	63573	3
chr2	177042789	177043147	-0.271497	0.81449	86940	53782	53784	3
chr7	139167960	139167960	-0.27145	0.27145	137459	159379	159379	1
chr2	119609557	119610526	-0.271424	1.35712	84629	48892	48896	5
chr6	27235822	27235822	-0.271415	0.271415	122735	117920	117920	1
chr6	28753940	28753940	-0.271402	0.271402	122930	118707	118707	1
chr14	32798762	32798762	-0.271384	0.271384	44192	257132	257132	1
chr5	50685201	50685201	-0.271308	0.271308	115052	100525	100525	1
chr15	34517834	34517834	-0.271174	0.271174	49232	268615	268615	1
chr8	57358713	57358713	-0.271156	0.271156	142528	171082	171082	1
chr2	237082073	237082534	-0.271118	0.813355	89705	59814	59816	3
chr14	90848416	90848416	-0.27111	0.27111	46580	262503	262503	1
chr14	52735421	52735421	-0.271101	0.271101	44673	258354	258354	1
chr17	9862873	9862873	-0.271001	0.271001	62331	299955	299955	1
chr1	121261077	121261404	-0.270982	1.08393	8929	21161	21164	4
chr10	537128	537178	-0.270958	0.541916	15276	187424	187425	2
chr10	126106425	126106425	-0.270942	0.270942	21760	202084	202084	1
chr6	31590563	31590586	-0.270851	1.35426	123419	122573	122577	5
chr19	50831762	50831762	-0.270788	0.270788	77361	339160	339160	1
chr2	223159305	223159305	-0.270764	0.270764	88805	57847	57847	1
chr7	98245830	98246006	-0.270722	0.812166	135277	154324	154326	3
chr14	60973462	60974039	-0.270709	1.08283	45110	259290	259293	4
chr6	90271866	90271866	-0.270699	0.270699	126181	132719	132719	1
chrX	74143945	74144469	-0.270683	0.812048	152517	365038	365040	3
chr6	117585815	117585815	-0.270669	0.270669	127022	134749	134749	1
chr6	31507701	31507785	-0.270668	0.541335	123394	122368	122369	2
chr12	54441213	54441509	-0.270601	0.811802	35015	235154	235156	3
chr1	53704558	53704641	-0.270556	0.541113	6342	15220	15221	2
chr20	26188908	26189665	-0.270556	1.89389	91603	344971	344977	7
chr8	23564008	23564294	-0.270546	1.62327	141079	167857	167862	6
chr4	164253006	164253470	-0.270507	0.81152	112089	93613	93615	3
chr10	64957287	64957287	-0.270505	0.270505	18222	193972	193972	1
chrX	91036807	91036888	-0.270464	0.540927	152627	365363	365364	2
chr12	130647874	130647890	-0.270432	0.540863	38976	244530	244531	2
chr3	194406362	194406558	-0.270428	1.35214	106267	80190	80194	5
chr17	46685292	46685448	-0.270326	1.0813	65706	308297	308300	4
chr16	85687041	85687041	-0.270288	0.270288	59620	292738	292738	1
chr7	155168600	155168600	-0.270276	0.270276	138523	161821	161821	1
chr2	114033581	114033830	-0.270198	0.540395	84476	48546	48547	2
chr17	17398962	17399405	-0.270182	0.540365	62787	300903	300904	2
chr12	114837887	114837887	-0.270178	0.270178	37727	241477	241477	1
chr10	42970987	42971575	-0.270118	1.35059	17372	192130	192134	5
chr2	172972840	172972840	-0.270074	0.270074	86678	53001	53001	1
chr4	190939090	190939090	-0.27006	0.27006	113019	95619	95619	1
chr6	132891457	132891505	-0.270058	0.540116	127450	135647	135648	2
chr5	180045822	180046052	-0.270036	0.540072	120878	113723	113724	2
chr16	32097291	32097291	-0.270014	0.270014	57006	286820	286820	1
chr13	32634615	32634615	-0.270006	0.270006	40491	248327	248327	1
chr2	223160297	223160297	-0.26996	0.26996	88806	57852	57852	1
chr3	169383292	169383292	-0.269948	0.269948	105054	77593	77593	1
chr14	21101750	21101750	-0.26989	0.26989	43597	255550	255550	1
chr5	136834294	136834464	-0.269886	1.07954	117986	106952	106955	4
chr7	71217124	71217124	-0.269864	0.269864	134173	151591	151591	1
chr5	180591704	180591704	-0.269844	0.269844	120941	113886	113886	1
chr17	56166772	56166772	-0.269829	0.269829	66374	309971	309971	1
chr14	38724648	38724945	-0.269818	0.809454	44407	257690	257692	3
chr5	54518208	54518208	-0.269766	0.269766	115200	100785	100785	1
chr6	27228101	27228267	-0.269759	0.539517	122733	117915	117916	2
chr9	98054883	98054883	-0.269742	0.269742	148001	182356	182356	1
chr8	41166738	41167109	-0.269687	1.34843	141956	169734	169738	5
chr4	115518992	115518992	-0.26968	0.26968	110888	91025	91025	1
chr1	152161885	152161885	-0.269596	0.269596	9520	22717	22717	1
chr5	50673245	50673730	-0.269578	0.808735	115048	100490	100492	3
chr3	23522396	23522396	-0.269547	0.269547	99008	64215	64215	1
chr10	118896755	118896776	-0.269524	0.539047	21284	200949	200950	2
chr3	197807491	197807491	-0.26948	0.26948	106607	80982	80982	1
chr1	160031653	160031653	-0.269361	0.269361	10427	25081	25081	1
chr16	88849875	88849875	-0.269312	0.269312	60380	294551	294551	1
chr7	54609953	54609968	-0.269278	0.538555	133587	150345	150346	2
chr21	22373039	22373039	-0.269225	0.269225	93837	350905	350905	1
chr11	101453871	101454626	-0.269215	0.807644	29733	222792	222794	3
chr15	58357874	58357922	-0.269166	1.07666	50460	271578	271581	4
chr6	160681418	160681418	-0.26916	0.26916	128876	138711	138711	1
chr14	23846456	23846906	-0.269154	0.807461	43905	256303	256305	3
chr2	218867385	218867385	-0.269077	0.269077	88397	56875	56875	1
chr4	111544271	111544387	-0.269076	1.34538	110768	90737	90741	5
chr2	162283434	162283434	-0.269073	0.269073	86289	52172	52172	1
chrX	17393772	17393772	-0.269057	0.269057	151261	361437	361437	1
chr1	25257505	25257505	-0.269041	0.269041	3924	9074	9074	1
chr13	28674451	28675056	-0.269017	1.07607	40268	247887	247890	4
chr2	31805915	31806234	-0.268986	1.34493	80702	40249	40253	5
chrX	138276972	138277067	-0.268972	0.537944	153528	367975	367976	2
chr10	134900906	134900906	-0.268957	0.268957	22836	204951	204951	1
chr6	50792868	50792868	-0.26894	0.26894	125271	130641	130641	1
chr6	50818181	50818268	-0.268933	0.537865	125279	130671	130672	2
chr14	42077327	42077674	-0.268861	0.537722	44445	257799	257800	2
chr17	1106984	1107175	-0.268858	0.537715	61115	296416	296417	2
chr10	16563586	16563586	-0.268838	0.268838	16440	190133	190133	1
chr16	89791093	89791093	-0.268824	0.268824	60770	295528	295528	1
chr4	111553999	111554385	-0.268821	0.537643	110774	90761	90762	2
chr18	14431318	14431318	-0.2688	0.2688	69874	319169	319169	1
chr2	95963403	95963403	-0.268799	0.268799	83411	46249	46249	1
chr16	3225044	3225044	-0.268783	0.268783	54944	282097	282097	1
chr10	118369423	118369423	-0.268757	0.268757	21231	200819	200819	1
chrX	129307331	129307515	-0.268619	0.537238	153282	367267	367268	2
chr4	1400189	1400189	-0.268587	0.268587	106999	82137	82137	1
chr3	194407750	194408071	-0.268571	0.805713	106268	80198	80200	3
chr12	8025517	8025517	-0.268569	0.268569	32849	229911	229911	1
chr10	50819500	50819500	-0.268526	0.268526	17850	193165	193165	1
chr14	38064112	38064849	-0.268461	1.87923	44383	257608	257614	7
chr7	75796445	75796445	-0.268402	0.268402	134530	152386	152386	1
chr19	55866087	55866087	-0.268402	0.268402	78092	341010	341010	1
chr2	176932149	176933407	-0.268393	1.87875	86890	53463	53469	7
chr16	4373570	4373570	-0.268356	0.268356	55152	282581	282581	1
chr19	58545837	58545837	-0.268336	0.268336	78439	342049	342049	1
chr20	21376921	21376921	-0.26826	0.26826	91410	344448	344448	1
chr7	96655044	96655798	-0.268246	1.60947	135199	154099	154104	6
chr11	65325872	65325872	-0.268213	0.268213	27518	217265	217265	1
chr3	195586796	195587148	-0.268166	0.804499	106385	80419	80421	3
chr7	158377440	158377440	-0.268165	0.268165	139195	163710	163710	1
chr2	27887409	27887409	-0.268163	0.268163	80471	39842	39842	1
chr2	74607536	74607536	-0.268152	0.268152	82786	44732	44732	1
chr2	158733490	158733490	-0.268096	0.268096	86123	51853	51853	1
chr6	28733532	28733695	-0.268006	1.07202	122927	118699	118702	4
chr14	57279275	57279275	-0.267964	0.267964	44945	258924	258924	1
chr4	85418371	85418816	-0.267952	0.803855	110115	89239	89241	3
chr10	103406305	103406305	-0.267928	0.267928	20486	199114	199114	1
chr1	200010788	200011273	-0.267926	0.535852	11983	28572	28573	2
chr20	13976782	13976782	-0.267922	0.267922	91240	343974	343974	1
chr15	25018132	25018449	-0.267853	1.07141	48583	267192	267195	4
chr10	101287059	101287059	-0.267821	0.267821	20215	198260	198260	1
chr10	134600357	134600357	-0.267802	0.267802	22701	204513	204513	1
chr1	205209342	205209342	-0.267754	0.267754	12576	29844	29844	1
chr10	111186704	111186704	-0.267735	0.267735	20855	200043	200043	1
chr10	43428578	43428578	-0.267727	0.267727	17400	192211	192211	1
chr12	133481466	133481520	-0.267726	0.535451	39653	246350	246351	2
chr4	83551080	83551080	-0.267719	0.267719	110039	89025	89025	1
chr1	161410551	161410551	-0.267677	0.267677	10605	25570	25570	1
chr7	87229722	87230344	-0.267631	1.87342	134870	153079	153085	7
chr17	70556779	70556779	-0.26761	0.26761	67247	311984	311984	1
chr14	42076492	42076710	-0.267606	0.535212	44445	257796	257797	2
chr5	1886956	1886956	-0.26755	0.26755	113626	97355	97355	1
chr13	28498956	28499045	-0.267509	0.535019	40243	247803	247804	2
chr19	44405998	44405998	-0.267503	0.267503	76351	336423	336423	1
chr8	72987762	72987797	-0.267464	0.534928	143036	172273	172274	2
chr10	99477939	99477939	-0.267421	0.267421	20114	198009	198009	1
chr5	140735027	140735027	-0.267412	0.267412	118449	108324	108324	1
chr9	1047246	1047246	-0.267333	0.267333	146343	179674	179674	1
chr20	44640353	44640501	-0.267299	0.534599	92452	347443	347444	2
chr17	46825011	46825371	-0.267297	0.801892	65741	308473	308475	3
chr11	17374112	17374127	-0.267205	0.53441	24896	210680	210681	2
chr12	115112189	115112626	-0.267189	1.06875	37757	241609	241612	4
chr6	50794057	50794057	-0.267143	0.267143	125272	130642	130642	1
chr15	24346942	24346942	-0.267133	0.267133	48572	267171	267171	1
chr10	126278299	126278502	-0.267114	1.06846	21783	202143	202146	4
chr19	6531016	6531335	-0.267097	0.534194	72989	326922	326923	2
chr4	111541339	111541339	-0.267069	0.267069	110766	90726	90726	1
chr9	100721257	100721257	-0.267067	0.267067	148165	182645	182645	1
chr19	54481859	54481859	-0.267053	0.267053	77862	340468	340468	1
chr7	112002922	112002922	-0.267043	0.267043	136252	156751	156751	1
chr7	57928998	57928998	-0.267031	0.267031	133827	150843	150843	1
chr3	156877196	156877196	-0.26702	0.26702	104791	77004	77004	1
chr11	58672702	58673167	-0.266963	1.33481	26569	214569	214573	5
chr4	85405251	85405251	-0.26694	0.26694	110110	89220	89220	1
chr7	27289120	27289195	-0.266902	0.800705	132162	147380	147382	3
chr6	27647896	27648605	-0.2669	1.6014	122788	118077	118082	6
chr12	43030949	43030949	-0.266873	0.266873	34010	232452	232452	1
chr1	567501	567501	-0.266864	0.266864	10	19	19	1
chr15	77287656	77287656	-0.266831	0.266831	51994	274910	274910	1
chr17	46803802	46804414	-0.266825	1.33412	65732	308438	308442	5
chr4	74702075	74702421	-0.266664	0.799992	109664	88167	88169	3
chr10	26505440	26505442	-0.266662	0.533325	16773	190921	190922	2
chr16	29647520	29647520	-0.266631	0.266631	56617	285616	285616	1
chr7	96650668	96651586	-0.266615	1.33308	135199	154065	154069	5
chr3	138662282	138662315	-0.266568	0.533137	104086	75395	75396	2
chr17	79366205	79366205	-0.266566	0.266566	68854	316220	316220	1
chr10	112580109	112580109	-0.266503	0.266503	20950	200236	200236	1
chr1	201619900	201619900	-0.266462	0.266462	12146	28916	28916	1
chr1	156393461	156393917	-0.266453	0.532905	10093	24326	24327	2
chr10	81145959	81145959	-0.26645	0.26645	19238	196013	196013	1
chr21	15095607	15095607	-0.266409	0.266409	93764	350730	350730	1
chr6	27206503	27206503	-0.266335	0.266335	122727	117898	117898	1
chr3	195600311	195600916	-0.26631	1.06524	106395	80442	80445	4
chr12	48478849	48478849	-0.266285	0.266285	34227	232940	232940	1
chr18	31799784	31799784	-0.266263	0.266263	70127	319891	319891	1
chr20	55202236	55202236	-0.266234	0.266234	92823	348398	348398	1
chr12	115109730	115109934	-0.266221	0.532441	37756	241607	241608	2
chr19	53758609	53758609	-0.266202	0.266202	77738	340170	340170	1
chr6	43422490	43422695	-0.26615	0.5323	124883	129807	129808	2
chr1	213562923	213562923	-0.26612	0.26612	13174	31166	31166	1
chr1	149156606	149156606	-0.266111	0.266111	9205	21798	21798	1
chrX	63614857	63615185	-0.266084	0.532168	152227	364195	364196	2
chr2	176945526	176945899	-0.266081	0.532162	86896	53490	53491	2
chr19	52956771	52957180	-0.26607	1.33035	77662	339965	339969	5
chr10	21605038	21605038	-0.266056	0.266056	16564	190399	190399	1
chr6	50810432	50810432	-0.266012	0.266012	125276	130650	130650	1
chr7	27242005	27242044	-0.265984	0.531968	132142	147292	147293	2
chr12	127765331	127765504	-0.265924	0.531847	38822	244201	244202	2
chr7	100609375	100609375	-0.265783	0.265783	135651	155435	155435	1
chr5	82969524	82969530	-0.265779	0.531558	116299	103202	103203	2
chr5	122429966	122430235	-0.265737	0.797211	117273	105351	105353	3
chr13	103047699	103047760	-0.265708	0.531417	42334	252362	252363	2
chr8	75263599	75263599	-0.265623	0.265623	143123	172474	172474	1
chr14	103740085	103740597	-0.265522	0.796565	47777	265341	265343	3
chr9	96712772	96712772	-0.265519	0.265519	147924	182235	182235	1
chr2	236580208	236580208	-0.265432	0.265432	89613	59585	59585	1
chr5	161494645	161494645	-0.265369	0.265369	119590	110815	110815	1
chr5	156695161	156695410	-0.265271	0.530542	119376	110367	110368	2
chr19	15090242	15090275	-0.265252	0.530504	74115	330275	330276	2
chr7	9765726	9765726	-0.265213	0.265213	131530	145534	145534	1
chr4	83674996	83675306	-0.265199	0.795596	110044	89033	89035	3
chr10	134719935	134719935	-0.265176	0.265176	22749	204651	204651	1
chr7	27152583	27152583	-0.265166	0.265166	132096	146931	146931	1
chrX	139791651	139791928	-0.265164	0.530328	153556	368076	368077	2
chr9	38619909	38621011	-0.265133	1.32566	147129	181004	181008	5
chr16	28834567	28834567	-0.265029	0.265029	56494	285342	285342	1
chr16	54969706	54969706	-0.265012	0.265012	57581	288041	288041	1
chr4	7046407	7046407	-0.265011	0.265011	107807	84194	84194	1
chr14	47310377	47310377	-0.265007	0.265007	44481	257900	257900	1
chr12	56359916	56359916	-0.264962	0.264962	35218	235655	235655	1
chr11	2291754	2292373	-0.264961	1.3248	23712	207715	207719	5
chr1	147781887	147782472	-0.264916	1.32458	9147	21683	21687	5
chr7	32338150	32338569	-0.264901	1.0596	132482	148039	148042	4
chr5	2867319	2867363	-0.264898	0.529796	113738	97665	97666	2
chr1	63795711	63795711	-0.264881	0.264881	6864	16285	16285	1
chr2	237086398	237086640	-0.26486	0.794581	89709	59822	59824	3
chr3	68981852	68981956	-0.26485	1.85395	101620	70224	70230	7
chr20	39317034	39317194	-0.264845	0.52969	92196	346641	346642	2
chr16	57610170	57610170	-0.264797	0.264797	57812	288625	288625	1
chr2	153290479	153290479	-0.264784	0.264784	85995	51571	51571	1
chr19	1255283	1255516	-0.264783	0.794348	71689	323661	323663	3
chr8	55379663	55379663	-0.26474	0.26474	142444	170886	170886	1
chr7	96635748	96636616	-0.264679	0.794036	135191	154026	154028	3
chr1	114455336	114455336	-0.264539	0.264539	8569	20326	20326	1
chr18	55095177	55095177	-0.264492	0.264492	70557	321013	321013	1
chr15	53086857	53088156	-0.264441	2.11553	50309	271231	271238	8
chr2	66809923	66809923	-0.264435	0.264435	82261	43499	43499	1
chr7	47092529	47092529	-0.264432	0.264432	133302	149784	149784	1
chr5	112203375	112203375	-0.264408	0.264408	116952	104660	104660	1
chr2	114033360	114033360	-0.264389	0.264389	84476	48544	48544	1
chr9	115822072	115822072	-0.264315	0.264315	148514	183228	183228	1
chr4	4859772	4859935	-0.264233	0.528465	107605	83651	83652	2
chr7	157482215	157482215	-0.26422	0.26422	138915	162967	162967	1
chr4	190959052	190959052	-0.264177	0.264177	113024	95633	95633	1
chr22	37815264	37815264	-0.264143	0.264143	96571	357342	357342	1
chr17	42733994	42733994	-0.264136	0.264136	65224	307050	307050	1
chr18	44775413	44775413	-0.264113	0.264113	70360	320497	320497	1
chr5	150326312	150326521	-0.26404	0.79212	119113	109833	109835	3
chr16	54322127	54323498	-0.264031	1.84822	57557	287960	287966	7
chr12	34493996	34493996	-0.263996	0.263996	33898	232165	232165	1
chr13	79169872	79170303	-0.26397	1.31985	41764	251109	251113	5
chr2	223174977	223174977	-0.263967	0.263967	88812	57909	57909	1
chr6	100895679	100897445	-0.263965	2.63965	126417	133302	133311	10
chr1	119535500	119535500	-0.263942	0.263942	8840	20957	20957	1
chr1	33857588	33857588	-0.263915	0.263915	4835	11364	11364	1
chr3	121740992	121740992	-0.263905	0.263905	102967	72885	72885	1
chr6	5994956	5995953	-0.263875	1.58325	121507	115193	115198	6
chr9	94712122	94712122	-0.263787	0.263787	147802	182022	182022	1
chr6	100911550	100911550	-0.263732	0.263732	126421	133340	133340	1
chr8	53478102	53478624	-0.263716	0.791147	142374	170666	170668	3
chr5	37840725	37840839	-0.26369	0.52738	114785	99778	99779	2
chr20	21378227	21378227	-0.263667	0.263667	91411	344456	344456	1
chr2	175203497	175203497	-0.263588	0.263588	86816	53274	53274	1
chr10	1778529	1778594	-0.263584	0.527167	15566	188155	188156	2
chr7	27137922	27138173	-0.263554	0.527109	132088	146875	146876	2
chr2	176940301	176940341	-0.263544	0.527089	86894	53481	53482	2
chr2	239628974	239628974	-0.263533	0.263533	90007	60416	60416	1
chr2	177027043	177027075	-0.263504	0.527007	86933	53745	53746	2
chr8	15397637	15397637	-0.263492	0.263492	140567	166693	166693	1
chr4	1165267	1165267	-0.263372	0.263372	106904	81805	81805	1
chr14	37666920	37667230	-0.263364	1.05346	44372	257577	257580	4
chr8	55371829	55372392	-0.263345	0.790036	142441	170876	170878	3
chr19	42497705	42497705	-0.263206	0.263206	76149	335868	335868	1
chr5	168728081	168728081	-0.263124	0.263124	119760	111120	111120	1
chr5	50694888	50694888	-0.263085	0.263085	115057	100535	100535	1
chr17	12568761	12569213	-0.263077	1.84154	62473	300210	300216	7
chrX	130216901	130216901	-0.263045	0.263045	153309	367354	367354	1
chr19	10597016	10597016	-0.263031	0.263031	73473	328277	328277	1
chr1	228652478	228652528	-0.262962	0.525924	14034	33136	33137	2
chr1	50513661	50513661	-0.26295	0.26295	6163	14719	14719	1
chr7	27240758	27240758	-0.262948	0.262948	132141	147289	147289	1
chr7	115850441	115851050	-0.262915	1.05166	136331	156918	156921	4
chr7	63250817	63250817	-0.262895	0.262895	133874	150924	150924	1
chrX	12157128	12157128	-0.262881	0.262881	151126	361081	361081	1
chr18	75612141	75612141	-0.262856	0.262856	70938	322040	322040	1
chr1	235500468	235500468	-0.262844	0.262844	14498	34097	34097	1
chr4	331929	331929	-0.262838	0.262838	106635	81064	81064	1
chr2	237083222	237083222	-0.262802	0.262802	89706	59817	59817	1
chr15	40364524	40364862	-0.262754	0.788261	49518	269202	269204	3
chr7	27135147	27135214	-0.262742	0.525483	132087	146862	146863	2
chr4	83348086	83348086	-0.26273	0.26273	110025	88989	88989	1
chr13	50883529	50883529	-0.262675	0.262675	41252	250058	250058	1
chr6	154360344	154360894	-0.262612	1.57567	128404	137775	137780	6
chr11	8832817	8832817	-0.262551	0.262551	24367	209534	209534	1
chr2	177012372	177013071	-0.262539	1.05015	86928	53689	53692	4
chr9	124979184	124979356	-0.262523	0.787568	148807	183678	183680	3
chr10	27023190	27023190	-0.262431	0.262431	16794	190983	190983	1
chr14	37135586	37136391	-0.262388	1.57433	44356	257545	257550	6
chr3	45353303	45353303	-0.262326	0.262326	99963	66377	66377	1
chr2	176993841	176994448	-0.262268	1.57361	86917	53650	53655	6
chr2	175193377	175193551	-0.262266	1.04906	86812	53241	53244	4
chr12	114885372	114885621	-0.26222	0.52444	37740	241558	241559	2
chr6	27258466	27258466	-0.262088	0.262088	122740	117937	117937	1
chr19	22193349	22193759	-0.261951	1.30976	74943	332551	332555	5
chr5	122426797	122426797	-0.261945	0.261945	117271	105345	105345	1
chr2	233251770	233252170	-0.261915	1.04766	89277	58875	58878	4
chr4	107957430	107957430	-0.261882	0.261882	110633	90392	90392	1
chr10	102986973	102987257	-0.261876	0.523753	20444	198987	198988	2
chrX	120181341	120181455	-0.261834	0.523668	153175	366966	366967	2
chr5	125055879	125055879	-0.261772	0.261772	117388	105520	105520	1
chr5	27038605	27038605	-0.261756	0.261756	114498	99117	99117	1
chr1	154474518	154475269	-0.261749	2.094	9786	23382	23389	8
chr1	66999929	66999929	-0.261683	0.261683	7034	16608	16608	1
chr10	102996197	102996798	-0.261678	1.83175	20448	199018	199024	7
chr4	111539291	111540025	-0.261675	1.30838	110765	90717	90721	5
chr14	96002581	96002581	-0.261671	0.261671	47007	263403	263403	1
chr4	37246751	37246751	-0.261664	0.261664	108744	86074	86074	1
chr6	85476210	85476373	-0.261656	0.523312	126029	132339	132340	2
chr8	125313885	125313885	-0.26165	0.26165	144638	175713	175713	1
chr6	134213992	134214026	-0.261623	0.523246	127518	135817	135818	2
chr7	22232412	22232412	-0.261543	0.261543	131824	146223	146223	1
chr10	103404026	103404026	-0.261495	0.261495	20485	199113	199113	1
chr10	30348294	30348294	-0.261456	0.261456	16965	191369	191369	1
chr1	149148261	149148261	-0.261453	0.261453	9203	21794	21794	1
chr1	228646916	228646916	-0.261336	0.261336	14032	33125	33125	1
chr12	6586920	6586920	-0.261321	0.261321	32658	229300	229300	1
chr22	46489736	46489736	-0.261312	0.261312	97423	359508	359508	1
chr1	200990482	200990482	-0.261289	0.261289	12056	28717	28717	1
chr11	8680333	8680333	-0.261284	0.261284	24340	209478	209478	1
chr1	228400217	228400419	-0.261256	0.522511	13975	32938	32939	2
chr4	85414486	85414486	-0.261194	0.261194	110114	89229	89229	1
chr5	170737255	170737255	-0.261153	0.261153	119862	111314	111314	1
chr14	93896430	93896430	-0.261131	0.261131	46827	263028	263028	1
chr12	120130253	120130253	-0.261126	0.261126	38034	242274	242274	1
chr4	13532622	13532671	-0.26106	0.52212	108224	85065	85066	2
chr15	60288348	60288404	-0.260981	0.521962	50575	271817	271818	2
chr10	17496239	17496720	-0.260959	1.04384	16475	190217	190220	4
chr3	194406929	194407045	-0.260948	0.521897	106267	80196	80197	2
chr16	66994148	66994148	-0.260943	0.260943	58154	289326	289326	1
chr16	27121135	27121135	-0.260926	0.260926	56358	285068	285068	1
chr1	146549940	146549940	-0.260925	0.260925	9079	21520	21520	1
chr10	52379467	52379467	-0.260922	0.260922	17930	193325	193325	1
chr16	70558876	70558876	-0.260916	0.260916	58568	290507	290507	1
chr2	202901288	202901470	-0.260788	1.04315	87741	55601	55604	4
chr1	65991176	65991596	-0.260749	0.782246	7009	16558	16560	3
chr19	47158242	47158242	-0.260743	0.260743	76730	337479	337479	1
chr7	100472263	100472263	-0.260667	0.260667	135633	155365	155365	1
chr2	177024117	177024117	-0.260624	0.260624	86932	53735	53735	1
chr7	6199980	6200140	-0.260617	0.521234	131343	145131	145132	2
chr4	111559066	111559105	-0.260593	0.521185	110776	90772	90773	2
chr8	7544384	7544384	-0.260569	0.260569	140071	165694	165694	1
chr16	15527940	15528108	-0.260551	0.521102	55804	283930	283931	2
chr4	13540430	13540430	-0.260519	0.260519	108227	85087	85087	1
chr1	212589072	212589072	-0.260497	0.260497	13094	30988	30988	1
chr3	96532024	96532043	-0.260477	0.520954	102118	71147	71148	2
chr5	156277587	156277587	-0.260459	0.260459	119351	110314	110314	1
chr17	53412828	53412828	-0.260451	0.260451	66162	309565	309565	1
chr8	72756058	72756863	-0.260446	1.30223	143027	172246	172250	5
chr16	50493166	50493166	-0.260428	0.260428	57373	287554	287554	1
chr1	47915951	47915951	-0.260414	0.260414	6089	14563	14563	1
chr17	46816286	46816347	-0.260357	0.520714	65739	308467	308468	2
chr11	2291264	2291347	-0.260322	0.520643	23712	207711	207712	2
chr6	27512906	27513479	-0.260293	1.82205	122768	118030	118036	7
chr7	156812806	156813602	-0.26029	2.08232	138738	162432	162439	8
chr5	50673965	50673965	-0.260234	0.260234	115048	100494	100494	1
chr18	55019708	55019843	-0.260193	0.780578	70552	321002	321004	3
chr4	81108070	81108070	-0.260117	0.260117	109946	88809	88809	1
chr9	99962350	99962350	-0.260006	0.260006	148119	182568	182568	1
chr9	115837453	115837453	-0.25993	0.25993	148517	183231	183231	1
chr11	74022642	74022875	-0.2599	0.5198	28757	220746	220747	2
chr13	99739382	99739382	-0.259866	0.259866	42164	251934	251934	1
chr4	104641146	104641146	-0.259858	0.259858	110572	90253	90253	1
chr9	115841081	115841081	-0.259858	0.259858	148518	183232	183232	1
chr8	57358240	57358590	-0.259803	0.77941	142528	171078	171080	3
chr17	56234476	56234476	-0.259693	0.259693	66376	309976	309976	1
chr1	20880591	20880591	-0.259628	0.259628	3454	8029	8029	1
chr12	54402431	54402443	-0.259616	0.519233	35000	235058	235059	2
chr10	86004704	86004704	-0.259601	0.259601	19406	196349	196349	1
chr19	58515046	58515046	-0.259598	0.259598	78436	342036	342036	1
chr4	111550040	111550830	-0.259542	1.03817	110771	90750	90753	4
chr20	39319235	39319235	-0.259536	0.259536	92197	346649	346649	1
chr1	193075640	193075640	-0.2595	0.2595	11872	28319	28319	1
chr8	22446721	22446721	-0.259456	0.259456	140944	167503	167503	1
chr12	51610688	51610688	-0.25945	0.25945	34549	233899	233899	1
chr4	25931115	25931115	-0.259448	0.259448	108622	85858	85858	1
chr11	129685751	129686210	-0.259417	0.518835	31586	226967	226968	2
chr2	172953925	172953925	-0.259354	0.259354	86668	52952	52952	1
chr2	177015992	177017331	-0.25935	2.0748	86930	53708	53715	8
chr15	96894987	96895542	-0.259305	1.03722	53300	277723	277726	4
chr7	4901628	4901750	-0.259256	0.518513	131132	144553	144554	2
chr19	41531916	41531916	-0.259256	0.259256	76032	335577	335577	1
chr15	96902639	96902800	-0.259232	0.518463	53306	277738	277739	2
chr15	95870409	95870409	-0.259215	0.259215	53251	277599	277599	1
chr11	16625289	16625289	-0.259171	0.259171	24849	210540	210540	1
chr14	24641501	24642317	-0.259169	1.29584	43996	256580	256584	5
chr16	2501147	2501147	-0.259153	0.259153	54717	281469	281469	1
chr6	27280139	27280722	-0.259147	2.33232	122745	117955	117963	9
chr16	49316845	49316883	-0.259144	0.518287	57270	287356	287357	2
chr1	209979345	209979733	-0.259126	2.33213	12970	30687	30695	9
chr15	82336202	82336202	-0.259121	0.259121	52420	275728	275728	1
chr14	102026230	102026376	-0.258996	1.29498	47547	264704	264708	5
chr15	61491665	61491665	-0.258988	0.258988	50664	271963	271963	1
chr17	7792061	7792191	-0.258976	0.776927	62077	299255	299257	3
chr2	177036436	177037364	-0.258907	1.03563	86936	53767	53770	4
chr19	58661833	58661915	-0.258867	0.517734	78460	342113	342114	2
chr10	50290996	50290996	-0.258811	0.258811	17804	193051	193051	1
chr2	176971304	176973275	-0.25877	3.62278	86907	53569	53582	14
chr12	69809627	69809627	-0.25865	0.25865	35944	237507	237507	1
chr7	157481628	157481628	-0.258497	0.258497	138914	162966	162966	1
chr17	46679715	46680461	-0.25836	1.03344	65701	308279	308282	4
chr15	96911988	96911988	-0.258356	0.258356	53315	277763	277763	1
chr1	209405050	209405064	-0.258198	0.516396	12907	30564	30565	2
chr8	17270347	17270452	-0.258196	0.516391	140616	166778	166779	2
chr11	68818378	68818378	-0.258168	0.258168	28163	219245	219245	1
chr4	3768555	3768638	-0.258134	0.516268	107508	83429	83430	2
chr11	18357587	18357587	-0.258061	0.258061	24992	210900	210900	1
chr7	63506148	63506148	-0.258051	0.258051	133887	150971	150971	1
chr12	115122028	115122060	-0.257989	0.773968	37763	241626	241628	3
chr5	172663731	172664439	-0.257987	1.28994	120059	111790	111794	5
chr1	152082925	152082925	-0.257977	0.257977	9510	22693	22693	1
chr11	17373103	17373534	-0.257867	1.80507	24895	210673	210679	7
chr1	144928806	144928806	-0.257851	0.257851	8975	21241	21241	1
chr12	115135169	115135169	-0.257809	0.257809	37770	241679	241679	1
chr11	20181725	20181725	-0.257754	0.257754	25118	211193	211193	1
chr2	223183932	223183932	-0.257748	0.257748	88815	57925	57925	1
chr7	154982472	154982542	-0.257742	0.515484	138489	161737	161738	2
chr1	152080354	152081317	-0.257739	1.2887	9509	22688	22692	5
chr14	101199873	101199873	-0.257738	0.257738	47399	264231	264231	1
chr12	54440773	54440773	-0.257732	0.257732	35015	235151	235151	1
chr2	86041287	86041287	-0.257725	0.257725	83162	45644	45644	1
chr1	149719461	149719536	-0.257671	0.515342	9249	21876	21877	2
chr16	79344736	79344736	-0.257613	0.257613	59037	291505	291505	1
chr7	1163456	1163456	-0.257609	0.257609	130310	142229	142229	1
chr7	96642510	96642708	-0.257582	0.772745	135194	154035	154037	3
chr4	78697859	78697859	-0.257522	0.257522	109871	88645	88645	1
chr7	97363080	97363080	-0.257435	0.257435	135206	154129	154129	1
chr2	175202397	175202555	-0.257397	0.514793	86815	53272	53273	2
chr9	122132054	122132103	-0.257389	0.514779	148686	183485	183486	2
chr12	105626788	105626788	-0.257376	0.257376	37002	239790	239790	1
chr6	164506197	164506268	-0.257269	0.514538	129068	139076	139077	2
chr1	235811811	235811811	-0.257222	0.257222	14515	34137	34137	1
chr7	27244370	27245747	-0.257183	1.5431	132144	147298	147303	6
chr2	177014009	177015125	-0.257144	3.60002	86929	53694	53707	14
chr14	102026953	102026953	-0.257128	0.257128	47547	264714	264714	1
chr1	40942785	40942841	-0.257106	0.514212	5410	12789	12790	2
chr4	4857082	4857885	-0.257101	1.28551	107604	83640	83644	5
chr17	46707781	46707781	-0.257026	0.257026	65720	308371	308371	1
chr10	124910040	124910040	-0.257024	0.257024	21673	201905	201905	1
chr6	87646740	87646740	-0.257023	0.257023	126063	132432	132432	1
chr4	85416865	85416865	-0.257005	0.257005	110115	89230	89230	1
chr16	32823000	32823000	-0.256982	0.256982	57034	286868	286868	1
chr13	28493316	28493404	-0.25698	0.513961	40241	247773	247774	2
chr19	15833929	15833929	-0.256925	0.256925	74228	330578	330578	1
chr5	174178104	174178256	-0.25691	0.513819	120178	112050	112051	2
chr5	122434379	122434544	-0.256908	0.770724	117275	105364	105366	3
chr4	174449827	174450016	-0.256896	0.513792	112324	94170	94171	2
chrX	133119921	133119961	-0.256877	0.513754	153358	367485	367486	2
chr8	144178512	144178640	-0.256741	0.513481	145738	177909	177910	2
chr8	70983567	70984437	-0.256728	1.54037	142964	172122	172127	6
chr19	57154589	57154589	-0.256647	0.256647	78279	341512	341512	1
chr6	50692150	50692252	-0.256638	0.513277	125262	130620	130621	2
chr10	110671907	110671907	-0.256638	0.256638	20847	200033	200033	1
chr5	2038743	2038743	-0.256637	0.256637	113649	97430	97430	1
chr14	101193397	101193397	-0.256635	0.256635	47393	264218	264218	1
chr22	31738549	31738549	-0.256628	0.256628	96290	356696	356696	1
chr3	13318911	13318911	-0.256612	0.256612	98600	63409	63409	1
chr5	63257554	63257554	-0.256604	0.256604	115501	101403	101403	1
chr1	119549312	119550484	-0.256595	1.53957	8845	20989	20994	6
chr8	53852184	53852422	-0.256503	0.76951	142382	170694	170696	3
chr2	69728114	69728114	-0.256501	0.256501	82413	43783	43783	1
chr13	49794635	49794681	-0.256472	0.512945	41167	249838	249839	2
chr11	129245707	129245988	-0.256452	1.28226	31570	226927	226931	5
chr15	83952345	83952808	-0.256417	1.5385	52502	275951	275956	6
chr9	134353962	134353962	-0.256406	0.256406	149667	185064	185064	1
chr12	85671811	85671811	-0.25636	0.25636	36303	238276	238276	1
chr13	26042746	26043066	-0.256356	0.512711	40108	247449	247450	2
chr14	95234822	95235402	-0.256333	1.79433	46938	263242	263248	7
chr2	161150008	161150008	-0.256294	0.256294	86213	52016	52016	1
chr7	56516309	56516309	-0.256282	0.256282	133749	150697	150697	1
chr15	66543899	66543899	-0.256256	0.256256	51082	272866	272866	1
chr1	47900320	47900320	-0.256243	0.256243	6080	14527	14527	1
chr5	176794405	176794799	-0.256099	0.512199	120416	112620	112621	2
chr2	139537131	139537131	-0.256048	0.256048	85628	50965	50965	1
chr10	23463015	23463015	-0.255984	0.255984	16674	190702	190702	1
chr13	28552610	28552610	-0.255968	0.255968	40260	247865	247865	1
chr12	10826753	10826753	-0.255898	0.255898	33029	230315	230315	1
chr12	92459079	92459079	-0.255843	0.255843	36439	238542	238542	1
chr1	160055253	160055253	-0.255829	0.255829	10432	25109	25109	1
chr7	31726654	31726912	-0.25575	0.767251	132467	148010	148012	3
chr22	45404910	45404910	-0.255722	0.255722	97314	359244	359244	1
chr20	23028890	23029806	-0.255694	1.53416	91467	344615	344620	6
chr11	94800661	94800661	-0.255687	0.255687	29596	222558	222558	1
chr11	117668140	117668140	-0.255672	0.255672	30498	224581	224581	1
chr12	54329854	54329935	-0.255662	0.511324	34967	234877	234878	2
chrX	105065796	105065879	-0.255648	0.511296	152842	366010	366011	2
chr1	40348330	40348330	-0.255625	0.255625	5363	12634	12634	1
chr3	45837898	45837898	-0.255607	0.255607	99998	66459	66459	1
chr2	223289173	223289173	-0.255521	0.255521	88819	57938	57938	1
chr19	51051861	51052080	-0.255424	1.02169	77415	339293	339296	4
chr7	98030280	98030795	-0.255419	1.02168	135267	154300	154303	4
chr13	26625089	26625325	-0.255403	1.27702	40128	247485	247489	5
chr1	207627601	207627941	-0.255355	0.51071	12811	30365	30366	2
chr10	43249924	43250063	-0.255354	0.510708	17382	192167	192168	2
chr14	38091470	38091644	-0.255313	0.510626	44389	257652	257653	2
chr15	96909322	96909455	-0.255256	0.510512	53313	277755	277756	2
chr16	75300724	75300861	-0.25524	0.765719	58896	291211	291213	3
chr20	21085983	21086061	-0.255204	0.510407	91402	344412	344413	2
chr14	57276490	57276789	-0.255154	0.765461	44944	258912	258914	3
chr10	135341528	135341528	-0.255147	0.255147	23006	205521	205521	1
chr10	63212206	63212206	-0.255113	0.255113	18140	193776	193776	1
chr19	39991936	39991936	-0.255077	0.255077	75810	335016	335016	1
chr5	101632171	101632171	-0.255048	0.255048	116731	104201	104201	1
chr12	95941869	95942761	-0.255024	1.0201	36616	238900	238903	4
chr5	135266135	135266135	-0.255018	0.255018	117921	106827	106827	1
chr11	64405346	64406051	-0.255005	1.53003	27290	216593	216598	6
chr10	122217069	122217376	-0.254947	0.764841	21489	201466	201468	3
chr2	176987404	176988284	-0.254944	1.78461	86914	53627	53633	7
chr16	90114563	90114563	-0.254929	0.254929	60850	295748	295748	1
chr1	17746491	17746597	-0.254867	0.7646	3091	7283	7285	3
chr19	38345819	38346023	-0.254859	0.509719	75595	334454	334455	2
chr8	99439948	99439948	-0.254847	0.254847	143838	173978	173978	1
chr7	24323128	24323675	-0.25477	1.01908	131938	146516	146519	4
chr17	44029468	44029468	-0.254736	0.254736	65414	307547	307547	1
chr4	13538807	13539581	-0.254698	1.52819	108226	85080	85085	6
chr4	166301076	166301256	-0.254662	0.763987	112155	93793	93795	3
chr5	79515526	79515526	-0.254628	0.254628	116154	102924	102924	1
chr12	132194922	132194922	-0.254602	0.254602	39212	245055	245055	1
chr17	43044808	43044808	-0.25457	0.25457	65275	307178	307178	1
chr8	99950917	99950917	-0.254562	0.254562	143853	174006	174006	1
chr19	4475009	4475216	-0.254555	1.27277	72618	325990	325994	5
chr17	47301348	47301348	-0.254548	0.254548	65802	308646	308646	1
chr14	57278710	57278710	-0.254509	0.254509	44945	258922	258922	1
chr12	14135203	14135203	-0.254497	0.254497	33248	230743	230743	1
chr2	172952415	172953482	-0.254482	2.03586	86668	52943	52950	8
chr14	98039462	98039462	-0.254461	0.254461	47126	263664	263664	1
chr10	86963121	86963121	-0.25446	0.25446	19428	196389	196389	1
chr7	158710861	158710861	-0.254332	0.254332	139242	163806	163806	1
chr6	26690079	26690079	-0.254309	0.254309	122689	117794	117794	1
chr19	18898325	18898394	-0.254278	0.508555	74722	331895	331896	2
chr10	50887632	50887632	-0.254196	0.254196	17857	193196	193196	1
chr12	117013718	117013718	-0.254185	0.254185	37867	241851	241851	1
chr1	63784454	63784864	-0.25418	0.762539	6857	16249	16251	3
chr3	5180520	5180520	-0.254134	0.254134	98117	62323	62323	1
chr7	27154537	27154562	-0.254019	0.508038	132096	146943	146944	2
chr15	96952113	96952237	-0.253974	0.761921	53320	277771	277773	3
chr14	102030110	102030281	-0.253949	0.507899	47550	264725	264726	2
chrX	153031002	153031002	-0.253872	0.253872	153876	368858	368858	1
chr7	27233454	27233454	-0.253847	0.253847	132136	147275	147275	1
chr11	62689081	62689081	-0.253822	0.253822	27036	215854	215854	1
chr6	163848720	163848720	-0.253807	0.253807	129025	139002	139002	1
chr6	1605913	1606877	-0.253802	1.26901	121137	114414	114418	5
chr7	93204046	93204086	-0.253774	0.507547	135053	153572	153573	2
chr1	91301204	91301962	-0.25377	1.52262	7700	18125	18130	6
chr17	46676973	46676973	-0.253752	0.253752	65699	308274	308274	1
chr5	33938213	33938213	-0.253639	0.253639	114633	99408	99408	1
chr1	25257624	25257931	-0.253512	1.52107	3924	9080	9085	6
chr15	25093456	25093521	-0.253454	0.506907	48588	267209	267210	2
chr10	111765673	111765904	-0.253452	0.506904	20874	200078	200079	2
chr1	119526060	119526060	-0.253444	0.253444	8834	20912	20912	1
chr6	28784461	28784567	-0.253438	0.760314	122936	118729	118731	3
chrX	17394345	17395220	-0.253421	0.760263	151262	361438	361440	3
chr10	75634242	75634242	-0.253398	0.253398	18804	195302	195302	1
chr15	79575334	79575334	-0.25336	0.25336	52222	275391	275391	1
chr10	124903314	124903314	-0.25333	0.25333	21669	201877	201877	1
chr10	90253615	90253615	-0.253314	0.253314	19591	196739	196739	1
chr14	42075975	42075975	-0.253205	0.253205	44444	257795	257795	1
chr10	11547855	11547855	-0.253202	0.253202	16160	189484	189484	1
chr12	50452135	50452135	-0.25317	0.25317	34478	233704	233704	1
chr18	5196397	5196397	-0.253167	0.253167	69559	318381	318381	1
chr18	47825004	47825004	-0.253096	0.253096	70470	320750	320750	1
chr7	100823744	100823744	-0.253074	0.253074	135694	155558	155558	1
chr10	85953953	85953953	-0.253052	0.253052	19393	196302	196302	1
chr10	3283946	3284093	-0.252947	0.505893	15677	188451	188452	2
chr5	175298564	175298655	-0.252913	0.505826	120230	112157	112158	2
chr7	35296189	35296213	-0.252904	0.505808	132625	148316	148317	2
chr1	3807168	3807312	-0.252892	0.505783	1288	3580	3581	2
chr7	54614620	54614620	-0.252791	0.252791	133589	150355	150355	1
chr18	70211515	70211774	-0.25279	0.50558	70781	321622	321623	2
chr7	64125401	64125401	-0.252704	0.252704	133917	151045	151045	1
chr12	108168987	108169569	-0.252692	1.01077	37141	240111	240114	4
chr6	26970418	26970418	-0.252559	0.252559	122701	117818	117818	1
chr1	62660556	62660741	-0.252524	0.505048	6821	16168	16169	2
chr17	3847872	3848156	-0.252505	0.50501	61543	297542	297543	2
chr4	174456504	174456504	-0.252498	0.252498	112327	94189	94189	1
chr19	22235199	22235281	-0.252482	1.00993	74945	332560	332563	4
chrX	16966893	16966893	-0.252474	0.252474	151257	361427	361427	1
chr15	89927750	89927750	-0.252452	0.252452	52823	276644	276644	1
chr12	6861493	6861493	-0.252449	0.252449	32719	229485	229485	1
chr21	38077673	38079019	-0.252445	1.26222	94227	351900	351904	5
chr9	124463026	124463457	-0.252437	0.504874	148768	183624	183625	2
chr15	96907756	96907756	-0.252425	0.252425	53312	277754	277754	1
chr1	149194510	149194510	-0.252384	0.252384	9210	21805	21805	1
chr1	93425802	93425802	-0.252346	0.252346	7787	18405	18405	1
chr11	26353618	26353630	-0.252307	0.756921	25212	211465	211467	3
chr11	119597471	119597471	-0.252294	0.252294	30754	225286	225286	1
chr19	4058760	4058760	-0.252289	0.252289	72537	325781	325781	1
chr14	36978633	36978633	-0.252255	0.252255	44325	257427	257427	1
chr7	63643602	63643602	-0.252181	0.252181	133894	150984	150984	1
chr9	139964156	139964156	-0.252181	0.252181	150700	186688	186688	1
chr7	27208885	27209131	-0.25216	0.756479	132120	147174	147176	3
chr8	99963021	99963021	-0.252077	0.252077	143860	174050	174050	1
chr17	73472178	73472178	-0.252072	0.252072	67576	312846	312846	1
chr16	81732038	81732038	-0.252069	0.252069	59166	291767	291767	1
chr19	49936274	49936274	-0.252039	0.252039	77189	338666	338666	1
chr17	59474078	59474078	-0.252027	0.252027	66592	310520	310520	1
chr5	170742118	170742118	-0.252015	0.252015	119864	111329	111329	1
chr12	104609476	104609526	-0.251871	0.755612	36938	239655	239657	3
chr9	133700022	133700022	-0.251783	0.251783	149575	184931	184931	1
chr1	149333124	149333142	-0.251705	0.503409	9225	21838	21839	2
chr7	27209582	27209582	-0.251688	0.251688	132120	147184	147184	1
chr3	147089290	147089362	-0.251597	0.503195	104353	76052	76053	2
chr19	7701802	7701802	-0.25147	0.25147	73115	327257	327257	1
chr12	54346462	54346462	-0.251438	0.251438	34973	234916	234916	1
chr2	31457608	31457608	-0.25138	0.25138	80682	40227	40227	1
chr19	22444509	22444714	-0.251363	0.502727	74949	332572	332573	2
chr12	124953924	124953924	-0.251361	0.251361	38625	243830	243830	1
chr4	174458819	174459412	-0.251305	0.753914	112329	94191	94193	3
chr12	110156245	110156245	-0.251301	0.251301	37320	240519	240519	1
chr10	22634602	22634733	-0.251283	0.502566	16630	190615	190616	2
chr5	119799822	119800143	-0.251274	1.25637	117200	105174	105178	5
chr7	3083333	3083333	-0.251258	0.251258	130927	143988	143988	1
chr3	44037189	44037543	-0.251247	0.502495	99860	66091	66092	2
chr5	65476531	65476531	-0.251236	0.251236	115559	101579	101579	1
chr19	50084552	50084552	-0.251143	0.251143	77229	338811	338811	1
chr15	60286540	60286540	-0.251119	0.251119	50573	271812	271812	1
chr8	11557217	11557217	-0.25109	0.25109	140400	166358	166358	1
chr3	123340306	123340306	-0.251083	0.251083	103090	73168	73168	1
chr14	61747501	61747501	-0.251052	0.251052	45164	259451	259451	1
chr5	75380987	75380987	-0.251036	0.251036	115937	102433	102433	1
chr7	27187502	27187560	-0.250983	1.00393	132110	147077	147080	4
chr6	18314298	18314298	-0.25098	0.25098	122261	116728	116728	1
chr11	1358515	1358515	-0.250948	0.250948	23458	206866	206866	1
chr10	97026430	97026430	-0.250946	0.250946	19907	197525	197525	1
chr5	180479586	180480234	-0.250752	0.752256	120928	113847	113849	3
chr6	1497870	1497870	-0.250714	0.250714	121118	114353	114353	1
chr12	125500511	125500700	-0.250705	0.752116	38719	244029	244031	3
chr7	1286149	1286149	-0.250688	0.250688	130348	142370	142370	1
chr2	162364264	162364264	-0.25062	0.25062	86291	52185	52185	1
chr12	114886361	114886463	-0.250596	0.501192	37740	241561	241562	2
chr6	37527311	37527311	-0.250537	0.250537	124346	128592	128592	1
chr4	13531163	13531163	-0.250523	0.250523	108223	85062	85062	1
chr6	24358308	24358308	-0.250488	0.250488	122456	117051	117051	1
chr3	150345472	150345472	-0.250482	0.250482	104534	76498	76498	1
chr14	24769754	24769754	-0.250475	0.250475	44021	256707	256707	1
chr15	25123491	25123731	-0.250473	0.500947	48592	267218	267219	2
chr7	151843255	151843255	-0.250448	0.250448	138372	161482	161482	1
chr19	17984643	17984959	-0.25044	0.500879	74525	331370	331371	2
chr2	176989349	176989485	-0.250432	0.500864	86915	53638	53639	2
chr2	177024294	177025859	-0.250427	1.50256	86932	53737	53742	6
chr17	46656543	46656664	-0.250382	0.751147	65685	308207	308209	3
chr10	3149760	3149852	-0.250341	0.751024	15644	188346	188348	3
chr4	113444295	113444361	-0.250332	0.500663	110821	90895	90896	2
chr4	30723983	30723983	-0.250331	0.250331	108713	86015	86015	1
chr2	172956823	172956823	-0.250289	0.250289	86670	52956	52956	1
chr2	175192815	175192815	-0.250256	0.250256	86812	53239	53239	1
chr5	151303982	151303982	-0.25025	0.25025	119197	110001	110001	1
chr10	53060815	53060815	-0.250238	0.250238	17957	193389	193389	1
chr16	69743901	69743901	-0.250205	0.250205	58492	290302	290302	1
chr6	27182908	27182943	-0.250126	0.500252	122722	117887	117888	2
chr12	54446100	54446308	-0.250094	1.00037	35019	235164	235167	4
chr6	33422938	33422995	-0.250059	0.500117	123861	127494	127495	2
chr11	133901678	133902050	-0.250054	0.500107	31914	227634	227635	2
chr17	75731360	75731360	-0.250039	0.250039	68000	313930	313930	1
chr19	39087135	39087135	-0.249974	0.249974	75683	334671	334671	1
chr3	172167030	172167527	-0.249973	0.74992	105243	77968	77970	3
chr4	164265442	164265745	-0.249971	0.499941	112091	93631	93632	2
chr19	6475456	6475902	-0.249906	0.749719	72980	326878	326880	3
chr12	113335032	113335032	-0.249857	0.249857	37589	241165	241165	1
chr10	35636096	35636096	-0.249842	0.249842	17253	191888	191888	1
chr1	2005564	2006465	-0.249813	0.74944	540	1532	1534	3
chr10	99309908	99309908	-0.249797	0.249797	20088	197923	197923	1
chr13	50656130	50656130	-0.249772	0.249772	41233	250000	250000	1
chr18	56940333	56940693	-0.249763	0.999053	70637	321227	321230	4
chr5	176938866	176938866	-0.249709	0.249709	120468	112762	112762	1
chr19	15121913	15122142	-0.249692	0.749076	74117	330286	330288	3
chr5	3595970	3596207	-0.249688	0.499375	113805	97821	97822	2
chr18	77257352	77257352	-0.249679	0.249679	71133	322413	322413	1
chr10	101283847	101283847	-0.249677	0.249677	20212	198255	198255	1
chr3	141104523	141104523	-0.249626	0.249626	104199	75673	75673	1
chr6	101846409	101846409	-0.249618	0.249618	126434	133394	133394	1
chr7	116963259	116963502	-0.249613	0.998451	136405	157078	157081	4
chr1	221057751	221058198	-0.249596	0.748787	13461	31765	31767	3
chr10	43249161	43249161	-0.24958	0.24958	17381	192166	192166	1
chr2	172965280	172966428	-0.249554	1.49732	86675	52976	52981	6
chr17	33775779	33775779	-0.249524	0.249524	63935	303634	303634	1
chr2	162280341	162280519	-0.249488	0.498975	86287	52166	52167	2
chr20	21086763	21087165	-0.249487	0.498974	91402	344416	344417	2
chr8	53854172	53854172	-0.249476	0.249476	142383	170702	170702	1
chr6	27637520	27637520	-0.249475	0.249475	122786	118072	118072	1
chr17	76719591	76719943	-0.249446	1.24723	68186	314352	314356	5
chr18	72266155	72266155	-0.249402	0.249402	70811	321734	321734	1
chr2	100260478	100260478	-0.249353	0.249353	83732	47083	47083	1
chr11	30037875	30038286	-0.249343	0.498686	25320	211690	211691	2
chr6	30883768	30883768	-0.249332	0.249332	123291	121752	121752	1
chr16	87525178	87525307	-0.249318	0.498636	59945	293495	293496	2
chr3	13008096	13008096	-0.249285	0.249285	98573	63345	63345	1
chr16	88600155	88600155	-0.249261	0.249261	60277	294305	294305	1
chr1	148855760	148855760	-0.249205	0.249205	9188	21767	21767	1
chrX	107179321	107179321	-0.24918	0.24918	152901	366173	366173	1
chr7	30840711	30840711	-0.249163	0.249163	132408	147912	147912	1
chr5	180596864	180596864	-0.249116	0.249116	120942	113888	113888	1
chr3	137483479	137484220	-0.249111	2.242	103993	75137	75145	9
chr11	10530636	10530636	-0.249104	0.249104	24498	209834	209834	1
chr7	25898206	25898541	-0.249028	0.996112	132020	146691	146694	4
chr8	25868045	25868109	-0.249013	0.74704	141192	168078	168080	3
chr4	20255985	20256326	-0.24901	0.49802	108424	85498	85499	2
chr12	114878144	114878487	-0.249005	0.747014	37737	241539	241541	3
chr6	31513571	31513886	-0.248981	0.746944	123397	122411	122413	3
chr17	80329459	80329459	-0.248946	0.248946	69172	317286	317286	1
chr2	237072957	237072998	-0.248932	0.497863	89699	59779	59780	2
chr4	4859975	4860026	-0.248923	0.995694	107605	83654	83657	4
chr5	72793476	72793476	-0.248903	0.248903	115834	102189	102189	1
chr12	119418804	119418804	-0.248895	0.248895	37997	242196	242196	1
chr6	50817374	50817374	-0.248879	0.248879	125279	130665	130665	1
chr15	96906354	96907209	-0.248821	1.2441	53311	277749	277753	5
chr5	76925623	76925623	-0.248804	0.248804	116020	102610	102610	1
chr12	67073022	67073022	-0.248792	0.248792	35843	237286	237286	1
chr17	33817217	33817217	-0.248672	0.248672	63940	303657	303657	1
chr6	27219812	27219812	-0.248622	0.248622	122730	117912	117912	1
chr10	22634142	22634439	-0.248587	1.9887	16630	190606	190613	8
chr6	26757644	26757644	-0.24854	0.24854	122694	117802	117802	1
chr3	128202797	128202797	-0.248527	0.248527	103503	74011	74011	1
chr17	9234053	9234114	-0.248492	0.496985	62290	299849	299850	2
chr7	27208188	27208285	-0.248485	0.496971	132119	147172	147173	2
chr6	100911727	100912072	-0.248463	1.49078	126421	133342	133347	6
chr2	172965046	172965046	-0.248455	0.248455	86675	52974	52974	1
chr12	6930084	6930084	-0.248443	0.248443	32734	229533	229533	1
chr4	26174157	26174157	-0.248431	0.248431	108640	85880	85880	1
chr19	36335144	36335320	-0.248423	0.496845	75422	333875	333876	2
chr19	18575406	18575406	-0.248405	0.248405	74656	331732	331732	1
chr8	18244861	18244861	-0.248382	0.248382	140665	166892	166892	1
chr1	155935984	155935984	-0.248381	0.248381	9994	24068	24068	1
chr14	60981978	60981978	-0.248322	0.248322	45114	259316	259316	1
chr4	174438930	174439990	-0.248259	1.73781	112316	94141	94147	7
chr1	46859774	46859780	-0.248255	0.49651	5977	14278	14279	2
chr9	74764428	74764495	-0.248241	0.496483	147351	181314	181315	2
chr9	127215669	127215669	-0.248239	0.248239	148953	183905	183905	1
chr7	104885108	104885108	-0.248209	0.248209	135979	156230	156230	1
chr7	27209828	27209828	-0.248196	0.248196	132120	147186	147186	1
chr22	19003848	19003887	-0.248186	0.496372	95379	354421	354422	2
chr7	129414317	129414697	-0.248167	1.489	136896	158182	158187	6
chr10	132907864	132908294	-0.248157	0.496315	22341	203478	203479	2
chr5	63256926	63257092	-0.248128	0.496255	115501	101400	101401	2
chr4	174445870	174446201	-0.248039	0.496078	112321	94163	94164	2
chr12	54351994	54351994	-0.248001	0.248001	34976	234933	234933	1
chr15	60296425	60297747	-0.247983	2.23185	50580	271837	271845	9
chr4	85423132	85423132	-0.247948	0.247948	110118	89258	89258	1
chr2	87016720	87016720	-0.247924	0.247924	83225	45807	45807	1
chr10	104680152	104680152	-0.247892	0.247892	20643	199568	199568	1
chr11	14993818	14993818	-0.24789	0.24789	24784	210391	210391	1
chr6	4775063	4775063	-0.247884	0.247884	121435	115042	115042	1
chr6	8103084	8103084	-0.24787	0.24787	121661	115554	115554	1
chr3	129722099	129722099	-0.247868	0.247868	103681	74451	74451	1
chr21	28516138	28516138	-0.247847	0.247847	93885	351022	351022	1
chr6	1136654	1136654	-0.247792	0.247792	121073	114246	114246	1
chr17	35299600	35300010	-0.24777	0.495541	64101	304073	304074	2
chr10	122346	122619	-0.247752	0.495505	15189	187185	187186	2
chr4	190938438	190938438	-0.247721	0.247721	113019	95617	95617	1
chr10	72124092	72124092	-0.247693	0.247693	18489	194582	194582	1
chr20	6749897	6749897	-0.247672	0.247672	91152	343698	343698	1
chr12	69004867	69004867	-0.247659	0.247659	35913	237421	237421	1
chr16	3125838	3125838	-0.247646	0.247646	54905	281988	281988	1
chr2	220378659	220378659	-0.247606	0.247606	88674	57619	57619	1
chr7	19158647	19158747	-0.247594	1.48556	131718	145992	145997	6
chr20	47897451	47897451	-0.247553	0.247553	92599	347827	347827	1
chr19	10698020	10698020	-0.247532	0.247532	73495	328356	328356	1
chrX	118407645	118407645	-0.247529	0.247529	153082	366675	366675	1
chr5	134374439	134374868	-0.247526	0.742579	117823	106599	106601	3
chr16	70720440	70720440	-0.247512	0.247512	58587	290552	290552	1
chr4	111544016	111544016	-0.2475	0.2475	110768	90735	90735	1
chr10	11208339	11208339	-0.24749	0.24749	16128	189425	189425	1
chr16	70721696	70721696	-0.247463	0.247463	58588	290554	290554	1
chr11	74953082	74953082	-0.247448	0.247448	28813	220890	220890	1
chr11	65487814	65487814	-0.247421	0.247421	27574	217436	217436	1
chr3	137484517	137484586	-0.247283	0.494567	103993	75147	75148	2
chr5	172387081	172387101	-0.247238	0.494477	120031	111706	111707	2
chr1	221065480	221065480	-0.247227	0.247227	13467	31786	31786	1
chr12	130502003	130502003	-0.247198	0.247198	38958	244464	244464	1
chr16	67686943	67687648	-0.247197	0.74159	58274	289688	289690	3
chr4	2627014	2627246	-0.247194	1.48316	107265	82817	82822	6
chr14	38061326	38061458	-0.247169	0.494338	44381	257603	257604	2
chr10	95256104	95256104	-0.247167	0.247167	19830	197339	197339	1
chr10	8097641	8098005	-0.247139	0.741416	16059	189286	189288	3
chr12	7592407	7593007	-0.247084	1.23542	32819	229855	229859	5
chr6	162311879	162311879	-0.247065	0.247065	128965	138867	138867	1
chr2	198650987	198651576	-0.247057	1.23529	87528	55104	55108	5
chr16	3202077	3202077	-0.247054	0.247054	54938	282071	282071	1
chr6	163862445	163862445	-0.24703	0.24703	129027	139004	139004	1
chr1	116381079	116381475	-0.246986	0.987945	8681	20574	20577	4
chr4	190940460	190940460	-0.246972	0.246972	113020	95623	95623	1
chr17	46620917	46621297	-0.246971	0.493942	65667	308118	308119	2
chr22	21369777	21369777	-0.246944	0.246944	95656	355113	355113	1
chr14	61788314	61788314	-0.246929	0.246929	45168	259460	259460	1
chr19	49120043	49120447	-0.246921	0.493842	77011	338166	338167	2
chr18	57365520	57365520	-0.246919	0.246919	70651	321268	321268	1
chr16	1030586	1030619	-0.246894	0.493789	54114	279756	279757	2
chr2	176993089	176993221	-0.246879	0.987516	86917	53643	53646	4
chr11	2161544	2161544	-0.24685	0.24685	23684	207585	207585	1
chr4	104641548	104641548	-0.246823	0.246823	110572	90256	90256	1
chr18	57567271	57567271	-0.246813	0.246813	70655	321278	321278	1
chr12	128753103	128753103	-0.246807	0.246807	38849	244249	244249	1
chr18	9474707	9474707	-0.246802	0.246802	69654	318636	318636	1
chr11	74037163	74037163	-0.246772	0.246772	28759	220753	220753	1
chr15	101459283	101459483	-0.246674	0.493348	53594	278384	278385	2
chr17	50237576	50237576	-0.246673	0.246673	66136	309488	309488	1
chr5	180541684	180542318	-0.24667	1.48002	120937	113871	113876	6
chr2	239306169	239306169	-0.246613	0.246613	89968	60347	60347	1
chr13	80233183	80233183	-0.246611	0.246611	41792	251193	251193	1
chr10	103432427	103432427	-0.246598	0.246598	20489	199117	199117	1
chr11	128557965	128558454	-0.246578	0.739733	31492	226736	226738	3
chr7	6465684	6465799	-0.246527	0.493054	131381	145216	145217	2
chr6	134176231	134176231	-0.246524	0.246524	127515	135796	135796	1
chr17	33775917	33776345	-0.246506	0.986024	63935	303636	303639	4
chr12	113229804	113230065	-0.246503	0.493007	37584	241159	241160	2
chr10	123925543	123925543	-0.246475	0.246475	21581	201657	201657	1
chr2	223162881	223163809	-0.246458	1.97166	88808	57862	57869	8
chr6	84418433	84418659	-0.246434	0.492867	126003	132245	132246	2
chr19	3434702	3434702	-0.246417	0.246417	72344	325302	325302	1
chr19	44952725	44952766	-0.246399	0.739196	76390	336569	336571	3
chr22	38382245	38382245	-0.246396	0.246396	96657	357590	357590	1
chr6	166582197	166582197	-0.246383	0.246383	129156	139309	139309	1
chr15	96911165	96911165	-0.246351	0.246351	53315	277761	277761	1
chr12	42982419	42983805	-0.246335	1.23167	34008	232440	232444	5
chr10	18492374	18492374	-0.246324	0.246324	16500	190273	190273	1
chr17	42734503	42734659	-0.246289	0.492579	65225	307051	307052	2
chr11	43603572	43603572	-0.246209	0.246209	25763	212782	212782	1
chr7	72420870	72420870	-0.246202	0.246202	134204	151656	151656	1
chr7	62514673	62514926	-0.246169	0.738506	133832	150851	150853	3
chr11	32458656	32458714	-0.246152	0.492304	25420	212038	212039	2
chr15	96886839	96887959	-0.2461	2.2149	53296	277698	277706	9
chr2	176990595	176990595	-0.24606	0.24606	86916	53641	53641	1
chr9	139952218	139952218	-0.246055	0.246055	150697	186684	186684	1
chr8	71016278	71016278	-0.246044	0.246044	142965	172130	172130	1
chr7	27289829	27289829	-0.24604	0.24604	132162	147385	147385	1
chr16	28986829	28986829	-0.246022	0.246022	56535	285455	285455	1
chr3	176741225	176741225	-0.245942	0.245942	105316	78098	78098	1
chr2	175198280	175198952	-0.245935	0.983739	86814	53252	53255	4
chr16	90038463	90038469	-0.245862	0.491723	60832	295698	295699	2
chr14	50471938	50471938	-0.245856	0.245856	44539	258068	258068	1
chr4	107176	107176	-0.245804	0.245804	106622	81019	81019	1
chr12	54677008	54677008	-0.245718	0.245718	35065	235296	235296	1
chr12	115135333	115135700	-0.245708	0.491417	37770	241681	241682	2
chr17	43034755	43034755	-0.245707	0.245707	65271	307168	307168	1
chr7	27153636	27153636	-0.245695	0.245695	132096	146936	146936	1
chr4	53617679	53617784	-0.245692	0.491385	109205	87222	87223	2
chr6	136599750	136599750	-0.245669	0.245669	127639	136049	136049	1
chr9	79634509	79634861	-0.245649	0.491298	147426	181442	181443	2
chr14	38071338	38071768	-0.245649	0.736947	44385	257638	257640	3
chr6	31506723	31506723	-0.245641	0.245641	123393	122365	122365	1
chr6	12750392	12750392	-0.245605	0.245605	121891	116071	116071	1
chr18	77548049	77548049	-0.245531	0.245531	71222	322574	322574	1
chr2	218808652	218808745	-0.245477	0.490955	88389	56859	56860	2
chr2	176959229	176959229	-0.245465	0.245465	86902	53532	53532	1
chr9	140032953	140032953	-0.245464	0.245464	150724	186735	186735	1
chr17	46619555	46619555	-0.245431	0.245431	65666	308115	308115	1
chr12	54348629	54349349	-0.245407	1.22704	34974	234925	234929	5
chr4	177262070	177262070	-0.245402	0.245402	112374	94304	94304	1
chr19	44331239	44331239	-0.245396	0.245396	76348	336410	336410	1
chr16	54968727	54968727	-0.245384	0.245384	57580	288035	288035	1
chr6	11044894	11044974	-0.245366	0.490731	121779	115891	115892	2
chr8	1402185	1402316	-0.245338	0.736013	139648	164761	164763	3
chr12	130498701	130498701	-0.245335	0.245335	38957	244459	244459	1
chr14	37117862	37117862	-0.245331	0.245331	44347	257504	257504	1
chr3	12045449	12045459	-0.245321	0.490642	98485	63152	63153	2
chr3	149687002	149687315	-0.245256	0.490511	104483	76395	76396	2
chrX	51425528	51425528	-0.245229	0.245229	152049	363693	363693	1
chr2	237074742	237074742	-0.245184	0.245184	89701	59784	59784	1
chr17	56019314	56019314	-0.245131	0.245131	66353	309908	309908	1
chr17	48200215	48200215	-0.245105	0.245105	65932	308973	308973	1
[truncated: 11,230 more rows]
