# Supplementary material for: Genome-Wide Identification and Analysis of the Methylation of lncRNAs and Prognostic Implications in the Glioma
Source: Front Oncol. 2021 Jan 8;10:607047. doi: 10.3389/fonc.2020.607047 (PMC7820673; doi:10.3389/fonc.2020.607047)
Supplement: Supplementary file 5 [file Table_4.xlsx]

## Sheet: Sheet1
Table S4 The lncRNAs located in the differentially methylated regions
Chr	Start	End	Value	Functional Type	LncRNAs
chr1	17746491	17746597	-0.254867	intergenic	ENSG00000204362
chr1	65005934	65005934	0.250687	intergenic	ENSG00000223949
chr1	95286125	95286125	0.265574	upstream	ENSG00000224081
chr1	75602167	75602451	-0.316995	intergenic	ENSG00000224127
chr1	75596336	75596336	-0.217601	ncRNA_exonic	ENSG00000224149
chr1	59612408	59612710	0.343355	ncRNA_exonic	ENSG00000224609
chr1	203242492	203242492	0.202322	intergenic	ENSG00000224671
chr1	205649805	205649805	0.208773	intergenic	ENSG00000224717
chr1	117210620	117210620	0.23707	intergenic	ENSG00000224950
chr1	6484980	6484980	-0.238679	intergenic	ENSG00000225077
chr1	225117389	225117750	-0.330665	intergenic	ENSG00000225334
chr1	46957105	46957105	-0.210062	intergenic	ENSG00000225667
chr1	45793032	45793032	-0.201706	intergenic	ENSG00000225721
chr1	119542573	119542629	-0.282564	downstream	ENSG00000226172
chr1	205400197	205400197	0.200865	intergenic	ENSG00000226235
chr1	95006322	95006977	0.360057	intergenic	ENSG00000226835
chr1	3807168	3807312	-0.252892	intergenic	ENSG00000227372
chr1	3567163	3567303	-0.228587	intergenic	ENSG00000227589
chr1	209979345	209979733	-0.259126	intergenic	ENSG00000227591
chr1	234867300	234867300	0.250445	ncRNA_exonic	ENSG00000227630
chr1	8194341	8194341	0.220307	intergenic	ENSG00000227634
chr1	119870287	119870478	0.344275	upstream	ENSG00000227712
chr1	16481635	16481937	0.232312	ncRNA_exonic	ENSG00000227959
chr1	10044519	10044519	-0.212213	intergenic	ENSG00000228150
chr1	43251073	43251073	0.230935	intergenic	ENSG00000228192
chr1	9371406	9371406	-0.291118	intergenic	ENSG00000228526
chr1	159258877	159258877	0.217822	intergenic	ENSG00000228560
chr1	63419352	63419352	-0.201756	intergenic	ENSG00000229537
chr1	156616554	156617074	-0.415146	ncRNA_exonic	ENSG00000229953
chr1	11166889	11166889	-0.203132	intergenic	ENSG00000230337
chr1	108506291	108506291	0.327043	upstream	ENSG00000230489
chr1	63790044	63790202	-0.309878	ncRNA_exonic	ENSG00000230798
chr1	59486037	59486037	0.313688	upstream	ENSG00000230812
chr1	21661813	21661813	0.223989	intergenic	ENSG00000231105
chr1	192873912	192873912	0.316311	intergenic	ENSG00000232498
chr1	149137869	149137869	-0.282169	intergenic	ENSG00000232527
chr1	55505189	55505189	-0.238909	intergenic	ENSG00000233203
chr1	224805753	224805753	0.238887	intergenic	ENSG00000233384
chr1	231299396	231299396	0.210011	intergenic	ENSG00000233461
chr1	91301204	91301962	-0.25377	ncRNA_exonic	ENSG00000233593
chr1	147253401	147253401	0.282477	ncRNA_intronic	ENSG00000234190
chr1	68696709	68696709	0.268131	intergenic	ENSG00000234264
chr1	2189027	2189027	-0.216948	intergenic	ENSG00000234396
chr1	9241615	9241615	0.269594	upstream	ENSG00000234546
chr1	221065322	221065322	-0.277245	intergenic	ENSG00000234754
chr1	33721459	33721459	0.243098	intergenic	ENSG00000236065
chr1	117665142	117665142	0.264489	intergenic	ENSG00000236137
chr1	82208723	82208723	0.293563	intergenic	ENSG00000236676
chr1	24086220	24086220	-0.21457	downstream	ENSG00000236810
chr1	86953050	86953050	0.269071	intergenic	ENSG00000236915
chr1	148767387	148767387	0.216567	intergenic	ENSG00000237343
chr1	47904171	47904465	-0.363336	intergenic	ENSG00000237424
chr1	89993815	89993815	-0.22947	intergenic	ENSG00000237505
chr1	207277210	207277210	0.215238	intergenic	ENSG00000237605
chr1	212838765	212839040	0.254608	ncRNA_exonic	ENSG00000237980
chr1	153521909	153521909	0.219838	intergenic	ENSG00000238279
chr1	119548825	119548825	-0.31381	intergenic	ENSG00000239216
chr1	28843744	28843744	0.236692	intergenic	ENSG00000242125
chr1	178056133	178056133	-0.219879	intergenic	ENSG00000254154
chr1	113286397	113286610	-0.237116	intergenic	ENSG00000261595
chr1	161591215	161591215	-0.201633	intergenic	ENSG00000273112
chr10	4358517	4358517	-0.272191	intergenic	ENSG00000224382
chr10	77055847	77055847	0.311097	ncRNA_intronic	ENSG00000226051
chr10	102996197	102996798	-0.261678	ncRNA_exonic	ENSG00000227128
chr10	54532059	54532059	0.205745	intergenic	ENSG00000228651
chr10	1166867	1166867	0.220758	intergenic	ENSG00000229205
chr10	4892269	4892269	0.250482	intergenic	ENSG00000231298
chr10	122217069	122217376	-0.254947	intergenic	ENSG00000236426
chr10	63212206	63212206	-0.255113	upstream	ENSG00000237233
chr10	64875536	64875536	-0.294489	intergenic	ENSG00000238280
chr10	101295400	101295400	-0.279533	intergenic	ENSG00000257582
chr10	88728572	88728572	0.240271	ncRNA_exonic	ENSG00000272734
chr10	112580109	112580109	-0.266503	intergenic	ENSG00000273143
chr11	2019626	2019626	-0.213427	ncRNA_intronic	ENSG00000130600
chr11	5301844	5301844	0.326964	intergenic	ENSG00000167355
chr11	32458656	32458714	-0.246152	ncRNA_exonic	ENSG00000183242
chr11	1975236	1975560	-0.214841	intergenic	ENSG00000229671
chr11	9779593	9779714	0.348564	ncRNA_exonic	ENSG00000245522
chr11	115631116	115631389	0.303395	ncRNA_exonic	ENSG00000246100
chr11	637038	637173	0.224277	intergenic	ENSG00000247095
chr11	28857582	28857582	0.223531	ncRNA_intronic	ENSG00000249867
chr11	110581434	110581434	0.470776	intergenic	ENSG00000254416
chr11	69919990	69919990	0.377501	ncRNA_intronic	ENSG00000254417
chr11	11862879	11862879	0.200055	intergenic	ENSG00000254486
chr11	30582012	30582012	0.270423	intergenic	ENSG00000254489
chr11	29303808	29303808	0.284061	intergenic	ENSG00000254526
chr11	10530636	10530636	-0.249104	intergenic	ENSG00000254554
chr11	26353618	26353630	-0.252307	intergenic	ENSG00000254560
chr11	46259470	46259561	0.245145	upstream	ENSG00000254639
chr11	57365725	57365725	0.215006	intergenic	ENSG00000254662
chr11	77734334	77734334	0.253922	ncRNA_intronic	ENSG00000254675
chr11	22364498	22365428	0.293742	intergenic	ENSG00000254768
chr11	15672258	15672271	0.211289	intergenic	ENSG00000254789
chr11	119835317	119835317	0.233013	intergenic	ENSG00000254854
chr11	14993818	14993818	-0.24789	intergenic	ENSG00000254946
chr11	122852417	122852461	0.223072	intergenic	ENSG00000255090
chr11	19261879	19261879	0.358699	ncRNA_intronic	ENSG00000255308
chr11	22488445	22488445	0.242135	ncRNA_intronic	ENSG00000255323
chr11	69458595	69458644	-0.312076	intergenic	ENSG00000255774
chr11	115688887	115688887	0.235362	ncRNA_intronic	ENSG00000256717
chr12	48358104	48358104	0.217044	intergenic	ENSG00000205537
chr12	7261691	7261710	0.216136	ncRNA_intronic	ENSG00000205885
chr12	54357408	54357771	-0.345462	ncRNA_exonic	ENSG00000228630
chr12	30975363	30975386	0.247837	intergenic	ENSG00000235884
chr12	9392948	9392948	-0.212234	ncRNA_exonic	ENSG00000237248
chr12	6586920	6586920	-0.261321	intergenic	ENSG00000239002
chr12	121570081	121570081	-0.242764	intergenic	ENSG00000241388
chr12	58259160	58259474	0.246536	intergenic	ENSG00000245651
chr12	94019073	94019073	0.262505	intergenic	ENSG00000246985
chr12	13043866	13043866	0.25993	intergenic	ENSG00000247498
chr12	6691577	6691577	-0.21853	ncRNA_intronic	ENSG00000247853
chr12	54454250	54454252	-0.213051	ncRNA_intronic	ENSG00000248265
chr12	54500619	54500619	0.343666	ncRNA_intronic	ENSG00000248265;ENSG00000250432
chr12	120130253	120130253	-0.261126	intergenic	ENSG00000248636
chr12	54347057	54347938	-0.338119	intergenic	ENSG00000249641
chr12	54389934	54389982	-0.296504	ncRNA_intronic	ENSG00000250133
chr12	54409207	54409770	-0.415778	intergenic	ENSG00000250451
chr12	54520919	54520919	0.249844	ncRNA_intronic	ENSG00000250742
chr12	54377225	54377550	-0.347251	ncRNA_exonic	ENSG00000251151
chr12	69004867	69004867	-0.247659	intergenic	ENSG00000251301
chr12	114852091	114852091	-0.300839	intergenic	ENSG00000255399
chr12	24913804	24913804	0.213819	ncRNA_intronic	ENSG00000255745
chr12	25102274	25102274	0.287564	ncRNA_intronic	ENSG00000255921
chr12	132093736	132093798	0.278082	intergenic	ENSG00000256209
chr12	26987031	26987045	0.216792	intergenic	ENSG00000256226
chr12	26379588	26379588	0.219782	ncRNA_intronic	ENSG00000256234
chr12	291668	291668	0.215481	upstream	ENSG00000256540
chr12	3566096	3566096	0.317641	intergenic	ENSG00000257048
chr12	119457146	119457146	0.290419	intergenic	ENSG00000257095
chr12	43151825	43151825	-0.215311	intergenic	ENSG00000257114
chr12	41582017	41582017	0.392176	intergenic	ENSG00000257228
chr12	33049620	33050050	-0.24281	intergenic	ENSG00000257530
chr12	50452135	50452135	-0.25317	intergenic	ENSG00000257588
chr12	53995504	53995504	-0.2221	intergenic	ENSG00000257605
chr12	115173713	115173713	-0.312401	ncRNA_intronic	ENSG00000257817
chr12	96390143	96390143	0.251296	upstream	ENSG00000257878
chr12	77273198	77273469	0.263832	ncRNA_intronic	ENSG00000257910
chr12	49526778	49526778	0.31023	ncRNA_intronic	ENSG00000258017
chr12	76577488	76577488	0.465629	intergenic	ENSG00000258077;ENSG00000257219
chr12	49658188	49658188	0.241792	ncRNA_intronic	ENSG00000258101
chr12	96883863	96883863	0.352901	intergenic	ENSG00000258131
chr12	94153360	94153360	0.262504	intergenic	ENSG00000258274
chr12	52208721	52208721	0.245682	intergenic	ENSG00000271065;ENSG00000260473
chr13	72971591	72971591	0.21535	intergenic	ENSG00000224853
chr13	31306018	31306018	0.204121	intergenic	ENSG00000225039
chr13	47152525	47152525	-0.208656	intergenic	ENSG00000231817
chr13	107186561	107186870	0.24259	intergenic	ENSG00000233532
chr13	97647084	97647084	0.212507	intergenic	ENSG00000243300
chr13	76259545	76259545	0.205555	intergenic	ENSG00000261105
chr14	101137068	101137068	0.278274	ncRNA_intronic	ENSG00000196273
chr14	98039462	98039462	-0.254461	ncRNA_intronic	ENSG00000246084
chr14	62076297	62076297	-0.215984	intergenic	ENSG00000250548
chr14	23015657	23015657	0.204763	intergenic	ENSG00000251002
chr14	103740085	103740597	-0.265522	intergenic	ENSG00000251533
chr14	37050403	37050403	-0.320424	intergenic	ENSG00000253563
chr14	26674046	26674563	0.382025	intergenic	ENSG00000257986
chr14	102172296	102172572	0.297306	ncRNA_intronic	ENSG00000258404
chr14	75018906	75018906	-0.216419	ncRNA_exonic	ENSG00000258425
chr14	21250201	21250201	0.261142	intergenic	ENSG00000258451
chr14	104583799	104583972	-0.226977	intergenic	ENSG00000258534
chr14	94425764	94425764	0.330857	intergenic	ENSG00000258584
chr14	77492060	77492060	-0.207595	intergenic	ENSG00000258602
chr14	60981978	60981978	-0.248322	ncRNA_exonic	ENSG00000258670
chr14	96858458	96858458	0.220681	intergenic	ENSG00000258793
chr14	101525465	101525465	0.20988	intergenic	ENSG00000258861;ENSG00000223403
chr14	73396628	73396628	-0.232836	intergenic	ENSG00000258871
chr14	69095057	69095231	0.282694	ncRNA_exonic	ENSG00000259038
chr14	69465084	69465084	0.225221	intergenic	ENSG00000259062
chr14	71373888	71373888	0.227919	intergenic	ENSG00000269927
chr15	42197055	42197055	-0.211424	intergenic	ENSG00000174171
chr15	76030565	76030565	0.358721	ncRNA_intronic	ENSG00000246877
chr15	96894987	96895542	-0.259305	intergenic	ENSG00000247809
chr15	29969096	29969096	0.412396	ncRNA_intronic	ENSG00000256802
chr15	53097777	53097777	0.234924	upstream	ENSG00000259203
chr15	38233268	38233268	0.209213	intergenic	ENSG00000259225
chr15	60295294	60295312	-0.293812	intergenic	ENSG00000259238
chr15	96901460	96901460	-0.316057	ncRNA_intronic	ENSG00000259275
chr15	37307513	37307513	-0.214343	intergenic	ENSG00000259280
chr15	58624344	58624534	0.232744	intergenic	ENSG00000259293
chr15	45693742	45693742	-0.204089	intergenic	ENSG00000259342
chr15	45814198	45814198	0.219378	intergenic	ENSG00000259354
chr15	39464601	39464601	0.206085	ncRNA_intronic	ENSG00000259423
chr15	100913571	100913948	-0.295459	ncRNA_intronic	ENSG00000259430
chr15	76633086	76635638	-0.387894	ncRNA_exonic	ENSG00000259514
chr15	91473059	91473091	0.221805	intergenic	ENSG00000259704
chr15	94775194	94775194	-0.213427	intergenic	ENSG00000259724
chr15	76304865	76304865	0.202689	intergenic	ENSG00000260288
chr15	74218733	74218733	0.203295	ncRNA_intronic	ENSG00000261801
chr15	95388503	95388503	-0.219986	intergenic	ENSG00000270017
chr16	54966471	54967389	-0.380158	intergenic	ENSG00000245694
chr16	18135667	18135667	0.263533	ncRNA_intronic	ENSG00000259929
chr16	1480869	1480869	0.202211	intergenic	ENSG00000260132
chr16	33070551	33070632	-0.225749	ncRNA_intronic	ENSG00000260141
chr16	10782373	10782373	0.202679	intergenic	ENSG00000260310
chr16	29151496	29151496	-0.213648	ncRNA_intronic	ENSG00000260517
chr16	51465744	51465744	0.234136	intergenic	ENSG00000260850
chr16	34808939	34808939	-0.226023	intergenic	ENSG00000260857
chr16	86609136	86609136	-0.279529	intergenic	ENSG00000260944
chr16	9141884	9141884	0.321238	intergenic	ENSG00000260979
chr16	33483462	33483462	-0.203212	intergenic	ENSG00000261466
chr16	66583237	66583237	0.25339	ncRNA_exonic	ENSG00000261519
chr16	48399731	48400475	0.262491	intergenic	ENSG00000261538
chr16	11422409	11422409	0.460324	intergenic	ENSG00000263080
chr16	4166914	4166952	0.311551	intergenic	ENSG00000263105
chr17	8130173	8130173	0.248684	intergenic	ENSG00000178977
chr17	1626575	1626575	0.203683	intergenic	ENSG00000186594
chr17	76015204	76015204	-0.347695	intergenic	ENSG00000204277
chr17	67866872	67866872	0.205274	ncRNA_intronic	ENSG00000227517
chr17	46627484	46629804	-0.370951	ncRNA_exonic	ENSG00000230148
chr17	20904603	20904603	-0.272086	ncRNA_intronic	ENSG00000233098
chr17	46712052	46712086	-0.282409	ncRNA_exonic	ENSG00000242207
chr17	46825011	46825371	-0.267297	intergenic	ENSG00000242407
chr17	48287888	48287888	0.288092	ncRNA_intronic	ENSG00000249406
chr17	47647377	47647861	0.283048	ncRNA_intronic	ENSG00000249906
chr17	47072907	47072907	-0.225344	ncRNA_exonic	ENSG00000250838
chr17	32690569	32690569	0.313416	intergenic	ENSG00000261156
chr17	77775823	77775823	-0.285171	ncRNA_exonic	ENSG00000262768
chr17	172159	172159	0.239186	ncRNA_exonic	ENSG00000262920
chr17	45335202	45335202	0.241027	intergenic	ENSG00000263293
chr17	10634427	10634427	0.228095	ncRNA_intronic	ENSG00000263400
chr17	70339099	70339343	0.331858	ncRNA_exonic	ENSG00000264026
chr17	66097496	66097496	0.432437	ncRNA_intronic	ENSG00000265055
chr17	60783168	60783168	-0.203088	ncRNA_intronic	ENSG00000265702
chr17	14224797	14224797	-0.209539	intergenic	ENSG00000266709
chr17	76454984	76455102	-0.213302	intergenic	ENSG00000266970
chr17	58499700	58499700	0.255938	intergenic	ENSG00000267095
chr17	76704594	76704594	-0.286618	intergenic	ENSG00000267123
chr17	74965090	74965169	0.259418	ncRNA_exonic	ENSG00000267568
chr17	66755770	66755770	0.241747	ncRNA_intronic	ENSG00000267659
chr17	35149318	35149318	0.222005	intergenic	ENSG00000267785
chr17	46715533	46715533	-0.289185	ncRNA_intronic	ENSG00000272763
chr17	10204251	10204251	0.206623	ncRNA_intronic	ENSG00000273388
chr18	74401671	74401671	0.207481	upstream	ENSG00000229055
chr18	3246174	3246174	0.207841	ncRNA_exonic	ENSG00000265399
chr18	75612141	75612141	-0.262856	intergenic	ENSG00000265843
chr18	37421988	37421988	0.267424	ncRNA_intronic	ENSG00000267413
chr18	31799784	31799784	-0.266263	intergenic	ENSG00000268873
chr18	43608309	43608493	-0.2961	intergenic	ENSG00000270112
chr19	54402455	54402455	-0.291526	intergenic	ENSG00000228323
chr19	14444267	14444267	0.248245	ncRNA_intronic	ENSG00000266913
chr19	1071176	1071622	-0.243764	intergenic	ENSG00000266990
chr19	14444397	14444658	0.267003	ncRNA_exonic	ENSG00000267147
chr19	36134154	36134154	0.225916	intergenic	ENSG00000267626
chr19	48837272	48837272	0.241323	intergenic	ENSG00000268186
chr19	51841910	51842336	0.264523	intergenic	ENSG00000268318
chr19	17516442	17516712	0.30408	ncRNA_exonic	ENSG00000269640
chr19	6531016	6531335	-0.267097	intergenic	ENSG00000269680
chr19	39993313	39993697	-0.318468	intergenic	ENSG00000269792
chr2	177502274	177502304	0.268783	ncRNA_exonic	ENSG00000163364
chr2	112124118	112124118	-0.304536	ncRNA_intronic	ENSG00000172965
chr2	114033581	114033830	-0.270198	ncRNA_exonic	ENSG00000189223
chr2	215276325	215276325	-0.285901	ncRNA_intronic	ENSG00000197585
chr2	238383665	238383665	0.229032	intergenic	ENSG00000222032
chr2	88751786	88752553	-0.322571	intergenic	ENSG00000222041
chr2	189599665	189599665	0.237332	ncRNA_intronic	ENSG00000223523
chr2	208199465	208199465	0.201169	ncRNA_intronic	ENSG00000223725
chr2	188312833	188312833	-0.211794	ncRNA_intronic	ENSG00000224063
chr2	5749552	5749552	0.228156	ncRNA_intronic	ENSG00000224128
chr2	5813483	5813866	0.276125	ncRNA_intronic	ENSG00000224128;ENSG00000230090
chr2	11990393	11990393	-0.210538	ncRNA_intronic	ENSG00000224184
chr2	217461746	217461746	0.263553	ncRNA_intronic	ENSG00000224391
chr2	173420265	173420265	0.234696	ncRNA_exonic	ENSG00000225205
chr2	177042789	177043147	-0.271497	ncRNA_exonic	ENSG00000226363
chr2	16124662	16124837	-0.21775	intergenic	ENSG00000226764
chr2	118942960	118942960	0.216308	ncRNA_exonic	ENSG00000226856
chr2	220716794	220716794	0.225942	intergenic	ENSG00000227308
chr2	215887370	215887370	0.278772	ncRNA_exonic	ENSG00000227769
chr2	99119499	99119499	0.224128	intergenic	ENSG00000227987
chr2	235599692	235599692	0.236818	intergenic	ENSG00000228162
chr2	16463534	16463534	0.251741	intergenic	ENSG00000228876
chr2	197456534	197456534	-0.289457	intergenic	ENSG00000229056
chr2	166676897	166676897	-0.290477	ncRNA_intronic	ENSG00000229195
chr2	105318274	105318274	-0.212963	intergenic	ENSG00000230690
chr2	162934111	162934111	-0.223259	intergenic	ENSG00000230918
chr2	150419026	150419026	0.233514	intergenic	ENSG00000231079
chr2	175199315	175199349	-0.313478	intergenic	ENSG00000231453
chr2	63850056	63850056	-0.23303	intergenic	ENSG00000231609
chr2	136783356	136783356	0.300183	intergenic	ENSG00000231890
chr2	51446925	51446925	0.217354	ncRNA_intronic	ENSG00000231918;ENSG00000237374
chr2	101519794	101519794	0.235508	intergenic	ENSG00000232034
chr2	201245077	201245077	0.308212	intergenic	ENSG00000232732
chr2	173326947	173326947	0.30564	intergenic	ENSG00000232788
chr2	38301756	38302892	-0.278052	ncRNA_exonic	ENSG00000232973
chr2	241853101	241853394	-0.213239	intergenic	ENSG00000233392
chr2	237077920	237078026	-0.29769	ncRNA_intronic	ENSG00000233611
chr2	242812631	242812631	-0.21943	intergenic	ENSG00000235151
chr2	166649910	166649910	0.274853	intergenic	ENSG00000235192
chr2	236514119	236514119	-0.287336	intergenic	ENSG00000235529
chr2	175462452	175462522	0.232381	ncRNA_intronic	ENSG00000236449
chr2	45176863	45176983	0.281774	intergenic	ENSG00000236502;ENSG00000225156
chr2	172972840	172972840	-0.270074	ncRNA_intronic	ENSG00000236651
chr2	68545960	68545960	-0.298228	intergenic	ENSG00000237013
chr2	177012117	177012133	-0.332542	intergenic	ENSG00000237380
chr2	174279907	174279907	0.212235	intergenic	ENSG00000238133
chr2	234357995	234357995	-0.204127	intergenic	ENSG00000243637
chr2	74942369	74942369	-0.203526	intergenic	ENSG00000257702
chr2	74684330	74684330	-0.239216	intergenic	ENSG00000258821
chr2	119590758	119591627	-0.274174	ncRNA_exonic	ENSG00000258910
chr2	174889845	174889929	0.212907	upstream	ENSG00000260868
chr2	12856040	12856040	0.29425	ncRNA_exonic	ENSG00000261117
chr2	58478744	58478744	-0.210089	intergenic	ENSG00000271894
chr2	174878113	174878113	0.201815	upstream	ENSG00000273258
chr2	111160867	111160867	0.220334	ncRNA_intronic	ENSG00000273471
chr20	61147652	61147652	0.247138	ncRNA_intronic	ENSG00000174403
chr20	26188908	26189665	-0.270556	ncRNA_exonic	ENSG00000227195
chr20	58514806	58514806	0.265401	intergenic	ENSG00000228340
chr20	57414529	57414539	-0.219164	ncRNA_intronic	ENSG00000235590
chr20	22566192	22566192	-0.244987	intergenic	ENSG00000259974
chr20	10655644	10655644	0.206352	ncRNA_intronic	ENSG00000270792
chr21	47394354	47394659	0.266312	intergenic	ENSG00000224413
chr21	36043140	36043140	-0.244835	intergenic	ENSG00000230978
chr21	26934424	26934885	0.254975	ncRNA_exonic	ENSG00000234883
chr22	29458676	29458676	0.232598	intergenic	ENSG00000177993
chr22	30476452	30476452	0.220587	ncRNA_exonic	ENSG00000227117
chr22	45064211	45064211	0.294998	intergenic	ENSG00000234300
chr22	20237222	20237341	-0.226651	intergenic	ENSG00000236499
chr22	50919961	50919961	-0.210964	intergenic	ENSG00000272666
chr3	186503643	186504006	-0.309411	intergenic	ENSG00000197099
chr3	194090730	194090730	0.212754	intergenic	ENSG00000214145
chr3	193692556	193692556	0.233576	ncRNA_intronic	ENSG00000214146
chr3	101894206	101894206	-0.221714	intergenic	ENSG00000214407
chr3	46759438	46759438	-0.213079	intergenic	ENSG00000223552
chr3	350789	350789	0.200979	intergenic	ENSG00000224318
chr3	193923516	193923516	0.260612	ncRNA_intronic	ENSG00000225742
chr3	194004692	194004692	0.28146	ncRNA_exonic	ENSG00000228271
chr3	197183271	197183662	0.369751	ncRNA_exonic	ENSG00000229912
chr3	10019040	10019040	0.317883	intergenic	ENSG00000230082
chr3	193788482	193788482	0.228131	ncRNA_intronic	ENSG00000230102
chr3	188506715	188506715	0.283927	intergenic	ENSG00000234076
chr3	4873008	4873008	0.268248	intergenic	ENSG00000235947
chr3	20226964	20226994	0.307925	ncRNA_intronic	ENSG00000237485
chr3	135432551	135432551	0.241269	intergenic	ENSG00000240086
chr3	64670562	64670640	0.285779	ncRNA_exonic	ENSG00000241684
chr3	148418460	148418460	0.227767	intergenic	ENSG00000242440
chr3	181659350	181659350	0.299872	intergenic	ENSG00000242512
chr3	150345472	150345472	-0.250482	intergenic	ENSG00000243550
chr3	147073989	147075099	-0.333495	ncRNA_intronic	ENSG00000243620
chr3	156877196	156877196	-0.26702	intergenic	ENSG00000243629
chr3	131754675	131754675	0.212987	intergenic	ENSG00000248724
chr3	126854109	126854109	-0.227004	intergenic	ENSG00000249833
chr3	169377725	169377725	-0.297187	intergenic	ENSG00000270141
chr3	57102900	57102900	0.217734	intergenic	ENSG00000272146
chr3	27770995	27771053	-0.23122	intergenic	ENSG00000272282
chr3	66548117	66548117	-0.213447	intergenic	ENSG00000272610
chr4	183064035	183064388	-0.277188	ncRNA_exonic	ENSG00000177822
chr4	122871735	122871735	0.240243	intergenic	ENSG00000227145
chr4	174457224	174457224	-0.297923	ncRNA_intronic	ENSG00000237125
chr4	7228343	7228343	0.204163	intergenic	ENSG00000245468
chr4	41884566	41884669	0.264683	ncRNA_exonic	ENSG00000245870
chr4	13548243	13548336	-0.242865	ncRNA_exonic	ENSG00000246095
chr4	36245138	36245138	0.271523	upstream	ENSG00000247193
chr4	183230168	183230168	0.208787	intergenic	ENSG00000248266
chr4	165798316	165798316	0.357947	ncRNA_exonic	ENSG00000248329
chr4	105982613	105982613	0.249567	ncRNA_exonic	ENSG00000248373
chr4	76481169	76481269	0.265992	intergenic	ENSG00000248646
chr4	89080321	89080321	0.217274	intergenic	ENSG00000249001
chr4	178150158	178150158	0.2012	intergenic	ENSG00000249084
chr4	124317779	124317779	0.219261	intergenic	ENSG00000249125
chr4	189203762	189203762	-0.213394	intergenic	ENSG00000249378
chr4	124791563	124791563	0.21775	ncRNA_intronic	ENSG00000249464
chr4	54829461	54829461	0.264546	intergenic	ENSG00000249706
chr4	75480226	75480226	0.247092	ncRNA_intronic	ENSG00000249942
chr4	156130016	156130206	0.352255	ncRNA_exonic	ENSG00000250538
chr4	85139232	85139232	-0.201421	ncRNA_intronic	ENSG00000250546
chr4	66533472	66533472	0.284096	intergenic	ENSG00000250846
chr4	185736247	185736247	0.213507	intergenic	ENSG00000251230
chr4	129474397	129474618	0.377295	ncRNA_exonic	ENSG00000273077
chr4	1165267	1165267	-0.263372	intergenic	ENSG00000273179
chr5	135418308	135418308	0.275448	intergenic	ENSG00000164621
chr5	43312201	43312201	-0.29889	intergenic	ENSG00000177738
chr5	43019660	43020716	0.337729	ncRNA_intronic	ENSG00000251131
chr5	122429966	122430235	-0.265737	intergenic	ENSG00000223652
chr5	76249502	76249502	-0.356533	intergenic	ENSG00000225407
chr5	169780480	169780480	0.221346	intergenic	ENSG00000235172
chr5	121462562	121462562	0.236541	intergenic	ENSG00000247311
chr5	58882753	58882939	-0.312112	intergenic	ENSG00000247345
chr5	86205515	86205515	0.243374	intergenic	ENSG00000249061
chr5	114937919	114938439	0.33642	ncRNA_exonic	ENSG00000249249
chr5	134871166	134871462	-0.207369	intergenic	ENSG00000249639
chr5	39424119	39424119	-0.329929	intergenic	ENSG00000249740
chr5	107205065	107205065	0.243157	intergenic	ENSG00000249959
chr5	87988507	87988507	0.348835	ncRNA_exonic	ENSG00000250377;ENSG00000250555
chr5	52778325	52778745	0.363567	intergenic	ENSG00000250447
chr5	10467973	10467973	0.270983	intergenic	ENSG00000250600;ENSG00000246016
chr5	33300514	33300514	0.231817	intergenic	ENSG00000250697
chr5	9546404	9546404	0.256969	ncRNA_exonic	ENSG00000250786
chr5	56784195	56784195	0.201074	ncRNA_intronic	ENSG00000250961
chr5	54834655	54834655	0.205058	intergenic	ENSG00000251307
chr5	72746341	72746341	-0.307	upstream	ENSG00000251604
chr5	138211043	138211043	-0.296211	intergenic	ENSG00000253404
chr5	150325954	150325954	-0.334509	intergenic	ENSG00000253852
chr5	170289070	170289430	-0.416525	intergenic	ENSG00000254299
chr5	148894958	148894958	-0.216884	intergenic	ENSG00000269936
chr6	31507316	31507316	-0.276732	intergenic	ENSG00000206337
chr6	168771058	168771058	0.231737	intergenic	ENSG00000224417
chr6	108444791	108444791	0.200598	ncRNA_exonic	ENSG00000225174
chr6	6750455	6750455	0.202526	intergenic	ENSG00000226281
chr6	169613210	169613372	0.391458	ncRNA_exonic	ENSG00000226445
chr6	114053961	114053961	-0.210997	intergenic	ENSG00000230943
chr6	30949988	30949988	0.331262	intergenic	ENSG00000233529
chr6	107382577	107382577	0.222601	intergenic	ENSG00000235142
chr6	62995523	62996627	-0.351149	intergenic	ENSG00000236345
chr6	138183963	138183963	-0.209129	ncRNA_exonic	ENSG00000237499
chr6	136599750	136599750	-0.245669	intergenic	ENSG00000237596
chr6	43968252	43968252	0.20977	ncRNA_intronic	ENSG00000237686
chr6	11318770	11318770	0.424749	intergenic	ENSG00000247925
chr6	164506197	164506268	-0.257269	ncRNA_exonic	ENSG00000260422
chr6	169588809	169588809	0.380022	intergenic	ENSG00000261039
chr6	11651032	11651032	0.291087	intergenic	ENSG00000271897
chr6	29910206	29910206	0.208972	intergenic	ENSG00000272236
chr6	167763758	167763819	0.296616	intergenic	ENSG00000272549
chr7	48075950	48075950	-0.215248	intergenic	ENSG00000146666
chr7	40611688	40611688	0.207628	intergenic	ENSG00000203446
chr7	53664246	53664246	0.327933	intergenic	ENSG00000205628
chr7	25898758	25899168	-0.306414	intergenic	ENSG00000223561
chr7	90224594	90224594	0.341819	ncRNA_intronic	ENSG00000223969
chr7	90895027	90895466	-0.243598	intergenic	ENSG00000223969;ENSG00000243144
chr7	100253792	100253914	-0.321731	intergenic	ENSG00000224729
chr7	135344844	135344844	-0.20305	intergenic	ENSG00000224746
chr7	131037705	131037705	-0.203876	intergenic	ENSG00000224865
chr7	158380884	158380886	-0.282278	intergenic	ENSG00000225365
chr7	73242574	73242574	0.227235	intergenic	ENSG00000225969
chr7	109599644	109599644	0.239709	intergenic	ENSG00000226965
chr7	30065277	30065277	0.240118	downstream	ENSG00000227014
chr7	100728527	100728527	0.208603	intergenic	ENSG00000227053
chr7	155970301	155970301	-0.224666	intergenic	ENSG00000227365
chr7	111079100	111079100	0.292037	intergenic	ENSG00000228540
chr7	22893653	22893653	0.234124	upstream	ENSG00000228649
chr7	1286149	1286149	-0.250688	intergenic	ENSG00000229043
chr7	129781429	129781681	0.290492	ncRNA_exonic	ENSG00000229196
chr7	8476098	8476521	-0.321055	intergenic	ENSG00000229970
chr7	121955717	121955717	-0.211265	intergenic	ENSG00000230316
chr7	116450458	116450458	0.278892	intergenic	ENSG00000231210
chr7	54612333	54612475	-0.312257	intergenic	ENSG00000231427
chr7	96622608	96622608	-0.355889	ncRNA_intronic	ENSG00000231764
chr7	43152021	43152021	-0.203449	intergenic	ENSG00000232006
chr7	136322567	136322567	0.2283	intergenic	ENSG00000232053
chr7	143081287	143081287	0.228701	intergenic	ENSG00000232533
chr7	157561684	157561925	0.31774	intergenic	ENSG00000233038
chr7	27141139	27141139	-0.360088	intergenic	ENSG00000233429
chr7	39332836	39332836	0.203667	intergenic	ENSG00000233854
chr7	23720292	23720838	0.251765	ncRNA_exonic	ENSG00000234286
chr7	136553327	136553327	-0.241854	ncRNA_intronic	ENSG00000234352
chr7	556429	556845	0.270495	intergenic	ENSG00000234471
chr7	155247711	155248393	-0.355984	ncRNA_intronic	ENSG00000236544
chr7	788989	788989	-0.220169	intergenic	ENSG00000237181
chr7	45960367	45960367	-0.228574	intergenic	ENSG00000237471
chr7	104585482	104585482	0.216035	ncRNA_intronic	ENSG00000237513
chr7	116140128	116140128	0.2148	upstream	ENSG00000237813
chr7	93474119	93474119	-0.300982	intergenic	ENSG00000237819
chr7	229695	229695	0.449765	intergenic	ENSG00000240093
chr7	127911866	127911866	0.209954	intergenic	ENSG00000240758
chr7	127670570	127670993	-0.304883	intergenic	ENSG00000240790
chr7	128470599	128470614	0.288423	intergenic	ENSG00000242902
chr7	129466001	129466001	0.211291	intergenic	ENSG00000244036
chr7	27157818	27157855	-0.355489	ncRNA_intronic	ENSG00000253552
chr7	150054588	150054588	0.263973	intergenic	ENSG00000261305
chr8	142425581	142425636	0.229068	intergenic	ENSG00000244998
chr8	128692091	128692091	0.232717	intergenic	ENSG00000246228
chr8	104311085	104311085	-0.223385	upstream	ENSG00000247081
chr8	129284837	129284837	0.201963	intergenic	ENSG00000249859
chr8	218468	218468	0.229129	intergenic	ENSG00000249868
chr8	107058373	107058373	0.280526	ncRNA_intronic	ENSG00000251003
chr8	82543424	82543431	0.232646	intergenic	ENSG00000253374
chr8	42234975	42234975	0.275222	intergenic	ENSG00000253408
chr8	19034837	19034837	0.329514	ncRNA_intronic	ENSG00000253557
chr8	95229872	95229872	0.220762	intergenic	ENSG00000253585
chr8	49647579	49648035	-0.307565	intergenic	ENSG00000253608
chr8	49468296	49468341	0.36917	ncRNA_intronic	ENSG00000253608;ENSG00000253688
chr8	29387238	29387633	0.329486	ncRNA_exonic	ENSG00000253632
chr8	25042348	25042630	-0.365028	intergenic	ENSG00000253832
chr8	2743697	2743697	0.217823	intergenic	ENSG00000253853
chr8	82359719	82359719	-0.202421	ncRNA_intronic	ENSG00000253859
chr8	82193704	82193704	0.240896	upstream	ENSG00000254027
chr8	137878016	137878016	0.236919	ncRNA_intronic	ENSG00000254101
chr8	30419935	30419935	0.226799	intergenic	ENSG00000254109
chr8	55529845	55529845	0.237793	intergenic	ENSG00000254142
chr8	91997985	91997985	0.215093	intergenic	ENSG00000254251
chr8	74903761	74903801	0.241923	intergenic	ENSG00000254288
chr8	61839426	61839426	0.20935	ncRNA_intronic	ENSG00000254777
chr8	80696442	80696520	0.217079	ncRNA_intronic	ENSG00000272138
chr9	131486327	131486327	0.270897	upstream	ENSG00000223478
chr9	127215669	127215669	-0.248239	intergenic	ENSG00000227200
chr9	34666173	34666173	0.490451	ncRNA_intronic	ENSG00000230074
chr9	89422493	89422493	0.227953	intergenic	ENSG00000232211
chr9	132176807	132176807	0.211001	intergenic	ENSG00000233901
chr9	96721817	96721817	-0.238573	downstream	ENSG00000235601
chr9	96780753	96780753	-0.231366	intergenic	ENSG00000235601;ENSG00000269946
chr9	116372034	116372034	0.24287	intergenic	ENSG00000237073
chr9	69147338	69147338	-0.229907	ncRNA_intronic	ENSG00000237543
chr9	21995733	21995735	0.378896	ncRNA_exonic	ENSG00000266446
chr9	35673909	35673909	-0.215209	intergenic	ENSG00000269900
chrX	118407645	118407645	-0.247529	intergenic	ENSG00000203650
chrX	39943025	39943025	0.222159	intergenic	ENSG00000223486;ENSG00000236393
chrX	23350093	23350093	0.20415	intergenic	ENSG00000233067
chr15	89921845	89922989	-0.451686	ncRNA_exonic	ENSG00000255571
chr7	130418315	130419066	-0.333652	intergenic	ENSG00000259920;ENSG00000271522
chr3	195614967	195615726	-0.341234	intergenic	ENSG00000223783;ENSG00000224614
chr11	30038615	30038692	-0.279793	intergenic	ENSG00000261340;ENSG00000254532
chr21	37442289	37442777	0.343847	ncRNA_exonic	ENSG00000230212
chr1	2477805	2478653	0.341267	ncRNA_exonic	ENSG00000272449
chr16	1029745	1030444	-0.280972	ncRNA_exonic	ENSG00000260807
chr16	1041053	1041686	-0.228817	ncRNA_exonic	ENSG00000260496
chr2	178013040	178013807	0.395312	ncRNA_intronic	ENSG00000236501
chr16	6069019	6069731	-0.305924	ncRNA_intronic	ENSG00000260411
chr15	35087506	35087773	0.302913	ncRNA_intronic	ENSG00000250007
chr7	19158647	19158747	-0.247594	upstream	ENSG00000236536
chr7	15727127	15727598	0.367715	upstream	ENSG00000229108
chr2	219826532	219826870	0.364818	ncRNA_exonic	ENSG00000235024
chr10	3108651	3109361	0.364378	upstream	ENSG00000273001
chr5	1551883	1553051	-0.235022	upstream	ENSG00000251532
chr5	139228062	139228242	0.351469	ncRNA_intronic	ENSG00000250692
chr2	220379635	220379968	-0.346083	ncRNA_intronic	ENSG00000227432
chr10	42970987	42971575	-0.270118	ncRNA_exonic	ENSG00000185904
chr9	38619909	38621011	-0.265133	ncRNA_exonic	ENSG00000204860
chr13	79169872	79170303	-0.26397	ncRNA_intronic	ENSG00000234377
chrX	103809805	103810908	-0.238804	intergenic	ENSG00000260831
chr12	72665282	72665771	-0.295181	ncRNA_exonic	ENSG00000236333
chr1	228645482	228645634	-0.286943	intergenic	ENSG00000231563;ENSG00000236975
chr13	70682324	70682736	0.229292	ncRNA_intronic	ENSG00000230223
chr8	145105829	145106582	-0.228555	ncRNA_exonic	ENSG00000204791
chr13	112760898	112761112	0.270242	ncRNA_exonic	ENSG00000229520
chr8	48572447	48572557	0.345823	intergenic	ENSG00000269924;ENSG00000253140
chr8	104512858	104513083	-0.341205	ncRNA_intronic	ENSG00000253477
chr7	25989524	25989763	0.252026	upstream	ENSG00000270933
chr9	131154899	131155013	-0.330501	ncRNA_exonic	ENSG00000207955
chr2	220416419	220417030	0.31646	intergenic	ENSG00000227432;ENSG00000228973
chr11	63828569	63828713	0.307142	ncRNA_intronic	ENSG00000256824
chr10	30724086	30724274	0.295965	intergenic	ENSG00000259994;ENSG00000228800
chr4	86396157	86396437	0.272629	intergenic	ENSG00000180769;ENSG00000261496
chr6	126068038	126068238	0.404957	ncRNA_intronic	ENSG00000237742
chr3	195586796	195587148	-0.268166	ncRNA_exonic	ENSG00000223783
chr12	86230367	86230825	0.265163	intergenic	ENSG00000258815;ENSG00000258178
chr10	116528318	116528581	0.259333	ncRNA_intronic	ENSG00000228484
chr15	22892184	22892300	0.385234	intergenic	ENSG00000259596;ENSG00000260978
chr14	57276490	57276789	-0.255154	intergenic	ENSG00000270163;ENSG00000248550
chr2	226265447	226265475	-0.380932	downstream	ENSG00000232784
chr1	151103642	151104003	0.24863	ncRNA_exonic	ENSG00000261168
chr1	148854572	148854778	-0.244267	downstream	ENSG00000235887
chr12	119212248	119212319	-0.235722	ncRNA_exonic	ENSG00000255618
chr17	79139087	79139112	-0.235365	upstream	ENSG00000225180
chr1	2460621	2460865	0.229779	intergenic	ENSG00000229393;ENSG00000272449
chr6	37503916	37504118	0.334869	downstream	ENSG00000204110
chr14	23982474	23982529	-0.219726	ncRNA_exonic	ENSG00000157306
chr17	6558365	6558440	0.317543	upstream	ENSG00000261996
chr10	119300783	119300942	0.312458	ncRNA_intronic	ENSG00000229847
chr14	34529121	34529242	0.310418	downstream	ENSG00000258897
chr22	17082581	17082787	-0.310297	ncRNA_exonic	ENSG00000100181
chr19	23653996	23654159	-0.305505	intergenic	ENSG00000269416;ENSG00000267924
chr2	203036208	203036235	0.290506	intergenic	ENSG00000222035;ENSG00000231903
chr10	134872087	134872255	0.286888	intergenic	ENSG00000240707;ENSG00000256925
chr10	47083426	47083504	0.285435	ncRNA_intronic	ENSG00000223477
chr5	17217877	17218089	-0.285365	upstream	ENSG00000215196
chr16	1121907	1122047	0.28438	ncRNA_intronic	ENSG00000261713
chr5	37840725	37840839	-0.26369	ncRNA_intronic	ENSG00000248587
chr8	66472662	66472813	0.260947	ncRNA_intronic	ENSG00000254081
chr22	40081812	40082173	0.258983	intergenic	ENSG00000227188;ENSG00000225528
chr15	69755381	69755671	0.257129	ncRNA_exonic	ENSG00000245750
chr1	108742407	108742424	0.256123	intergenic	ENSG00000226822;ENSG00000238122
chr10	43249924	43250063	-0.255354	intergenic	ENSG00000259869;ENSG00000234944
chr11	133901678	133902050	-0.250054	upstream	ENSG00000204241
chr2	162280341	162280519	-0.249488	upstream	ENSG00000251621
chr22	19003848	19003887	-0.248186	ncRNA_intronic	ENSG00000237517
chr5	63256926	63257092	-0.248128	ncRNA_intronic	ENSG00000248285
chr7	137028972	137029097	0.241716	downstream	ENSG00000228031
chr10	134599860	134600089	-0.240541	intergenic	ENSG00000234531;ENSG00000232903
chr16	72460083	72460114	-0.238922	ncRNA_exonic	ENSG00000260664;ENSG00000261008
chr7	150118404	150118404	0.476733	intergenic	ENSG00000239377;ENSG00000242258
chr15	69591110	69591140	0.233835	upstream	ENSG00000261634
chr15	26360852	26360877	0.231414	upstream	ENSG00000259150
chr6	58147525	58147897	-0.227504	intergenic	ENSG00000231273;ENSG00000272541
chr6	170199865	170200021	-0.226125	ncRNA_intronic	ENSG00000231690
chr9	127021157	127021157	0.445709	downstream	ENSG00000235204
chr16	1096613	1096754	-0.221846	intergenic	ENSG00000260496;ENSG00000261713
chr16	1035774	1036201	-0.220684	intergenic	ENSG00000260807;ENSG00000260496
chr2	91936984	91937035	-0.219889	intergenic	ENSG00000261600
chr22	40355732	40355732	0.436794	upstream	ENSG00000225528
chr1	14026584	14026590	-0.218061	intergenic	ENSG00000237445;ENSG00000231606
chr8	65286989	65287005	-0.217653	ncRNA_intronic	ENSG00000254377
chr17	50237742	50237844	-0.216877	intergenic	ENSG00000267452;ENSG00000263317
chr6	4282075	4282172	0.211128	intergenic	ENSG00000237716;ENSG00000231811
chr8	11225793	11225832	-0.209665	intergenic	ENSG00000255020;ENSG00000269954
chr7	156235420	156235420	0.399016	ncRNA_intronic	ENSG00000233878
chr8	105257227	105257227	0.390826	intergenic	ENSG00000253477;ENSG00000254041
chr10	46993210	46993210	0.380939	intergenic	ENSG00000231187;ENSG00000223477
chr2	5866470	5866470	0.371432	upstream	ENSG00000236106
chr10	71562677	71562677	0.356406	intergenic	ENSG00000236154;ENSG00000224222
chr17	79359767	79359767	-0.354902	upstream	ENSG00000262223
chr5	61028265	61028265	0.351045	downstream	ENSG00000251575
chr4	54554571	54554571	0.350187	ncRNA_intronic	ENSG00000249341
chr12	75116380	75116380	0.34898	intergenic	ENSG00000251138;ENSG00000257434
chr17	71258589	71258589	0.347152	intergenic	ENSG00000265010;ENSG00000264985
chr22	29866624	29866624	0.344079	ncRNA_intronic	ENSG00000225465
chr16	88125381	88125381	0.340605	ncRNA_intronic	ENSG00000205037
chr12	74561645	74561645	0.338315	ncRNA_intronic	ENSG00000251138
chr1	158155757	158155757	0.332216	intergenic	ENSG00000231666;ENSG00000176320
chr1	848379	848379	0.332003	ncRNA_exonic	ENSG00000230699
chr10	91043813	91043813	-0.331875	ncRNA_exonic	ENSG00000232110
chr16	68678841	68678841	0.330458	downstream	ENSG00000260577
chr15	79502137	79502137	0.329287	ncRNA_intronic	ENSG00000259234
chr12	118018768	118018768	0.32753	intergenic	ENSG00000258285;ENSG00000256071
chr2	6212961	6212961	0.317424	intergenic	ENSG00000232044;ENSG00000234275
chr2	47761452	47761452	0.317082	ncRNA_intronic	ENSG00000235760
chr16	88797506	88797506	0.31682	upstream	ENSG00000224888
chr5	166722513	166722513	0.314083	downstream	ENSG00000254297
chr16	88186669	88186669	0.299696	intergenic	ENSG00000205037;ENSG00000260162
chr5	17119012	17119012	0.293073	intergenic	ENSG00000271892;ENSG00000215196
chr12	108238372	108238372	-0.291545	ncRNA_intronic	ENSG00000257398
chr11	30002836	30002836	0.28943	ncRNA_exonic	ENSG00000261340
chr2	47748042	47748042	0.28768	intergenic	ENSG00000236558;ENSG00000235760
chr5	82848792	82848792	-0.287281	ncRNA_intronic	ENSG00000249835
chr14	104604739	104604739	-0.285423	upstream	ENSG00000258748
chr1	219729030	219729030	0.283915	intergenic	ENSG00000230024;ENSG00000238232
chr17	37081875	37081875	-0.283438	ncRNA_exonic	ENSG00000263874
chr6	37504484	37504484	0.283202	intergenic	ENSG00000204110;ENSG00000227920
chr1	95056619	95056619	0.282819	ncRNA_intronic	ENSG00000223675
chr2	16210108	16210108	0.276943	ncRNA_intronic	ENSG00000236289
chr6	89089654	89089654	0.275049	ncRNA_intronic	ENSG00000234426
chr7	107301217	107301217	0.270658	ncRNA_intronic	ENSG00000233705
chr13	32634615	32634615	-0.270006	intergenic	ENSG00000237637;ENSG00000230633
chr12	103486047	103486047	0.269662	ncRNA_intronic	ENSG00000257703
chr10	134900906	134900906	-0.268957	upstream	ENSG00000256925
chr2	158733490	158733490	-0.268096	upstream	ENSG00000270557
chr14	57279275	57279275	-0.267964	upstream	ENSG00000248550
chr12	113914536	113914536	0.267733	ncRNA_intronic	ENSG00000257935
chr7	158954960	158954960	0.266543	intergenic	ENSG00000231419
chr22	37815264	37815264	-0.264143	ncRNA_intronic	ENSG00000243902
chr14	62004353	62004353	0.262796	ncRNA_exonic	ENSG00000258926
chr4	81108070	81108070	-0.260117	ncRNA_intronic	ENSG00000248719
chr1	934409	934409	0.259689	upstream	ENSG00000272512
chr2	86041287	86041287	-0.257725	upstream	ENSG00000229498
chr17	79339342	79339342	0.256519	ncRNA_intronic	ENSG00000263154
chr1	9666902	9666902	0.256297	intergenic	ENSG00000235263;ENSG00000231789
chr14	62407567	62407567	0.254656	ncRNA_intronic	ENSG00000258882
chr10	11547855	11547855	-0.253202	intergenic	ENSG00000181800;ENSG00000271046
chr4	568205	568205	0.25298	upstream	ENSG00000273238
chr2	155555157	155555157	0.251098	upstream	ENSG00000235949
chr2	568321	568321	0.247318	ncRNA_intronic	ENSG00000233633
chr11	2161544	2161544	-0.24685	upstream	ENSG00000099869
chr18	9474707	9474707	-0.246802	upstream	ENSG00000273335
chr12	67428885	67428885	0.245598	ncRNA_intronic	ENSG00000256248
chr3	28616404	28616404	-0.244138	ncRNA_exonic	ENSG00000228214
chr1	99469323	99469323	-0.243258	upstream	ENSG00000232825
chr5	7348329	7348329	-0.242589	upstream	ENSG00000250668
chr16	89118603	89118603	-0.241636	ncRNA_intronic	ENSG00000256982
chr7	41749344	41749344	0.240638	ncRNA_intronic	ENSG00000224116
chr3	33839389	33839389	0.240633	upstream	ENSG00000271020;ENSG00000271643
chrX	137793853	137793853	-0.240436	ncRNA_intronic	ENSG00000226031
chr6	106961936	106961936	0.238266	intergenic	ENSG00000233941;ENSG00000229654
chr19	46714834	46714834	0.238096	ncRNA_intronic	ENSG00000268460
chr8	106674239	106674239	0.235745	downstream	ENSG00000253420
chr10	48357334	48357334	-0.231721	upstream	ENSG00000228865
chr15	90039822	90039822	0.230121	intergenic	ENSG00000259218
chr13	46785423	46785423	0.228285	intergenic	ENSG00000235903;ENSG00000261097
chr10	119221444	119221444	0.22666	ncRNA_intronic	ENSG00000258114
chr3	63087235	63087235	0.226174	ncRNA_intronic	ENSG00000244342
chr10	28034044	28034044	-0.225842	ncRNA_intronic	ENSG00000230500
chr17	68100915	68100915	-0.224068	ncRNA_intronic	ENSG00000230258
chr1	2357638	2357638	-0.223725	intergenic	ENSG00000271921;ENSG00000224387
chr8	9763159	9763159	-0.222691	upstream	ENSG00000253230
chr11	18743222	18743222	0.222442	ncRNA_intronic	ENSG00000254966
chr22	46403218	46403218	0.222357	intergenic	ENSG00000235091;ENSG00000273145
chr11	3602584	3602584	-0.222262	upstream	ENSG00000255367
chr10	134000124	134000124	0.220054	upstream	ENSG00000235010
chr12	110196466	110196466	-0.219697	ncRNA_intronic	ENSG00000255650
chr5	169734762	169734762	0.218953	downstream	ENSG00000250274
chr8	24297818	24297818	0.218615	ncRNA_intronic	ENSG00000253535
chr8	132329846	132329846	0.21843	ncRNA_exonic	ENSG00000253507
chr17	18965556	18965556	-0.21791	ncRNA_exonic	ENSG00000265185
chr17	20755508	20755508	-0.216801	intergenic	ENSG00000264215;ENSG00000266369
chr10	57390047	57390047	-0.216644	intergenic	ENSG00000236744
chr20	61734508	61734508	0.215624	ncRNA_exonic	ENSG00000225978
chr2	6072801	6072801	-0.215336	upstream	ENSG00000232044
chr7	150080842	150080842	-0.214844	ncRNA_intronic	ENSG00000239377
chr14	77219295	77219295	-0.214811	ncRNA_intronic	ENSG00000258569
chr13	110440352	110440352	0.214192	intergenic	ENSG00000234854;ENSG00000231428
chr10	5658249	5658249	0.212921	downstream	ENSG00000228951
chr17	79362935	79362935	-0.211471	ncRNA_exonic	ENSG00000262877
chr6	164167085	164167085	0.211223	ncRNA_intronic	ENSG00000235538
chr16	74054182	74054182	0.211052	intergenic	ENSG00000259817;ENSG00000261404
chr6	166075022	166075022	-0.210754	intergenic	ENSG00000227455;ENSG00000236627
chr12	131124403	131124403	0.210746	ncRNA_intronic	ENSG00000256725
chr6	3226289	3226289	0.209981	intergenic	ENSG00000230269;ENSG00000272320
chr2	8833616	8833616	0.208653	intergenic	ENSG00000235092;ENSG00000260837
chr12	129595394	129595394	0.208606	ncRNA_exonic	ENSG00000249196
chr7	77046134	77046134	0.208123	ncRNA_exonic	ENSG00000273341
chr11	2890575	2890575	-0.20812	upstream	ENSG00000237941
chr7	30179748	30179748	-0.207626	upstream	ENSG00000230751
chr9	131159813	131159813	0.206977	intergenic	ENSG00000207955;ENSG00000273186
chr1	7711079	7711079	0.205944	intergenic	ENSG00000225126;ENSG00000270171
chr5	135416594	135416594	0.205399	upstream	ENSG00000270123
chr5	151486992	151486992	0.204008	ncRNA_intronic	ENSG00000254226
chr4	144833231	144833231	-0.20287	upstream	ENSG00000251600
chr14	62583795	62583795	-0.202762	ncRNA_intronic	ENSG00000258403;ENSG00000258903
chr16	89203063	89203063	-0.20223	intergenic	ENSG00000256982;ENSG00000180422
chr17	67536299	67536299	0.200613	intergenic	ENSG00000267653;ENSG00000267194
chr10	45360205	45360205	0.200173	ncRNA_intronic	ENSG00000224812
chr20	22567170	22567170	-0.200072	downstream	ENSG00000237396
Value: average smooth methylation difference within block
