# Supplementary material for: Genome-Wide Identification and Analysis of the Methylation of lncRNAs and Prognostic Implications in the Glioma
Source: Front Oncol. 2021 Jan 8;10:607047. doi: 10.3389/fonc.2020.607047 (PMC7820673; doi:10.3389/fonc.2020.607047)
Supplement: Supplementary file 6 [file Table_5.xlsx]

## Sheet: Sheet1
Table S5 The results of correlation between the methylation level of lncRNAs and the expression of methylation regulatory proteins
MRPs LncRNAs	DNMT3A	DNMT3B	DNMT3L	DNMT1	DMAP1	SUV39H1	MECP2	MBD1	MBD2	MBD3	MBD4	SETDB1	MGMT	TET1	TET2	TET3	JMJD6	KDM3A	KDM5C	KDM1A	KDM5B	KDM5A	KDM5D	KDM3B	KDM4A	KDM4B	KDM4C	KDM4D	KDM6A	KDM6B	KDM2A	KDM2B
ENSG00000177738	0.4832(5.45E-32)	0.094(3.70E-02)	0.1449(1.07E-03)	0.0442(3.39E-01)	-0.0704(1.24E-01)	0.212(1.19E-06)	-0.2452(1.63E-08)	-0.2545(4.24E-09)	0.5185(2.40E-37)	0.045(3.32E-01)	0.4052(3.89E-22)	-0.3866(3.93E-20)	0.3817(1.27E-19)	-0.7104(6.49E-82)	-0.4161(2.30E-23)	-0.3729(1.00E-18)	-0.1436(1.19E-03)	-0.2916(1.18E-11)	-0.211(1.33E-06)	-0.0831(6.74E-02)	-0.4604(7.98E-29)	-0.1253(4.88E-03)	-0.0615(1.80E-01)	-0.5285(5.36E-39)	0.1204(6.87E-03)	-0.6094(1.41E-54)	-0.2691(4.66E-10)	-0.4521(9.91E-28)	-0.0228(6.34E-01)	-0.5154(7.39E-37)	-0.107(1.68E-02)	-0.3778(3.16E-19)
ENSG00000222041	0.4753(7.05E-31)	0.1214(6.44E-03)	0.2077(1.96E-06)	0.0663(1.47E-01)	-0.0044(9.24E-01)	0.2176(6.02E-07)	-0.2763(1.49E-10)	-0.2765(1.46E-10)	0.609(1.67E-54)	0.0823(7.00E-02)	0.4483(3.04E-27)	-0.3479(2.45E-16)	0.3603(1.72E-17)	-0.7211(2.75E-85)	-0.4229(3.88E-24)	-0.3509(1.29E-16)	-0.0658(1.50E-01)	-0.327(1.77E-14)	-0.219(5.09E-07)	-0.0006(9.89E-01)	-0.441(2.54E-26)	-0.1043(2.00E-02)	-0.0721(1.14E-01)	-0.5762(1.28E-47)	0.1915(1.25E-05)	-0.6349(1.63E-60)	-0.2761(1.55E-10)	-0.393(8.37E-21)	-0.0452(3.30E-01)	-0.4984(3.13E-34)	-0.1118(1.23E-02)	-0.3901(1.69E-20)
ENSG00000224081	0.3731(9.57E-19)	0.056(2.25E-01)	0.2(4.83E-06)	-0.0196(6.86E-01)	-0.1329(2.76E-03)	0.225(2.38E-07)	-0.2587(2.30E-09)	-0.298(3.92E-12)	0.5077(1.16E-35)	0.016(7.43E-01)	0.3714(1.38E-18)	-0.393(8.44E-21)	0.3998(1.52E-21)	-0.6592(1.14E-66)	-0.4486(2.82E-27)	-0.4214(5.86E-24)	-0.0561(2.24E-01)	-0.306(9.50E-13)	-0.1938(9.62E-06)	-0.1768(5.84E-05)	-0.477(4.15E-31)	-0.1887(1.68E-05)	-0.0347(4.55E-01)	-0.5546(1.51E-43)	0.0129(7.92E-01)	-0.6013(7.40E-53)	-0.2219(3.53E-07)	-0.4355(1.23E-25)	-0.0889(4.90E-02)	-0.4602(8.25E-29)	-0.1201(7.04E-03)	-0.3902(1.67E-20)
ENSG00000226445	0.478(2.95E-31)	0.1422(1.33E-03)	0.1768(5.83E-05)	0.0497(2.83E-01)	0.015(7.59E-01)	0.2435(2.06E-08)	-0.236(5.61E-08)	-0.2724(2.78E-10)	0.5747(2.51E-47)	0.0616(1.80E-01)	0.4079(1.93E-22)	-0.3417(9.20E-16)	0.4009(1.16E-21)	-0.6709(6.66E-70)	-0.4179(1.45E-23)	-0.3298(1.03E-14)	-0.0267(5.73E-01)	-0.2849(3.69E-11)	-0.2122(1.16E-06)	-0.008(8.66E-01)	-0.4309(4.33E-25)	-0.1168(8.83E-03)	-0.0443(3.39E-01)	-0.5281(6.19E-39)	0.17(1.14E-04)	-0.6067(5.28E-54)	-0.2614(1.54E-09)	-0.408(1.93E-22)	-0.0329(4.81E-01)	-0.4748(8.25E-31)	-0.1401(1.57E-03)	-0.3661(4.75E-18)
ENSG00000227372	0.4198(9.00E-24)	0.0355(4.46E-01)	0.1599(2.93E-04)	-0.0111(8.19E-01)	-0.1412(1.43E-03)	0.2444(1.81E-08)	-0.2386(3.94E-08)	-0.2839(4.40E-11)	0.4962(6.68E-34)	0.0097(8.39E-01)	0.3692(2.30E-18)	-0.4291(7.07E-25)	0.4339(1.90E-25)	-0.7177(3.16E-84)	-0.4749(8.12E-31)	-0.4687(5.80E-30)	-0.1496(7.18E-04)	-0.3084(6.08E-13)	-0.2252(2.33E-07)	-0.2313(1.06E-07)	-0.512(2.56E-36)	-0.1963(7.34E-06)	-0.0617(1.79E-01)	-0.5656(1.30E-45)	0.0043(9.24E-01)	-0.6245(4.84E-58)	-0.2216(3.67E-07)	-0.4987(2.92E-34)	-0.0486(2.93E-01)	-0.5455(6.24E-42)	-0.1364(2.10E-03)	-0.3987(2.02E-21)
ENSG00000230074	0.4289(7.56E-25)	0.0351(4.51E-01)	0.1666(1.58E-04)	0.006(8.97E-01)	-0.1037(2.07E-02)	0.2135(9.94E-07)	-0.1797(4.39E-05)	-0.2754(1.72E-10)	0.4986(2.93E-34)	-0.0063(8.94E-01)	0.4001(1.42E-21)	-0.4219(5.12E-24)	0.408(1.93E-22)	-0.7176(3.16E-84)	-0.4551(3.99E-28)	-0.4214(5.82E-24)	-0.156(4.16E-04)	-0.3105(4.14E-13)	-0.2089(1.71E-06)	-0.1631(2.18E-04)	-0.4804(1.38E-31)	-0.1637(2.07E-04)	-0.064(1.63E-01)	-0.5529(2.98E-43)	0.0768(9.15E-02)	-0.6296(3.17E-59)	-0.2324(9.10E-08)	-0.462(4.87E-29)	-0.0267(5.73E-01)	-0.5469(3.64E-42)	-0.0949(3.52E-02)	-0.3893(2.04E-20)
ENSG00000231609	0.4901(5.36E-33)	0.1153(9.79E-03)	0.1427(1.28E-03)	0.1118(1.23E-02)	-0.0514(2.67E-01)	0.2424(2.36E-08)	-0.2424(2.36E-08)	-0.2183(5.55E-07)	0.5047(3.45E-35)	0.0795(8.05E-02)	0.3506(1.38E-16)	-0.2906(1.40E-11)	0.3294(1.09E-14)	-0.6553(1.18E-65)	-0.3541(6.66E-17)	-0.3534(7.59E-17)	-0.1576(3.61E-04)	-0.2302(1.22E-07)	-0.2046(2.84E-06)	-0.09(4.63E-02)	-0.4197(9.15E-24)	-0.0956(3.40E-02)	-0.0101(8.35E-01)	-0.4466(4.94E-27)	0.1168(8.83E-03)	-0.5274(8.20E-39)	-0.1987(5.59E-06)	-0.4133(4.88E-23)	-0.0176(7.19E-01)	-0.4645(2.21E-29)	-0.1152(9.82E-03)	-0.3356(3.20E-15)
ENSG00000232533	0.4426(1.62E-26)	0.1369(2.01E-03)	0.1536(5.08E-04)	0.1277(4.09E-03)	-0.0557(2.26E-01)	0.2012(4.20E-06)	-0.3563(4.15E-17)	-0.1759(6.36E-05)	0.5685(3.74E-46)	0.0693(1.30E-01)	0.3571(3.47E-17)	-0.234(7.31E-08)	0.2401(3.19E-08)	-0.6255(3.00E-58)	-0.3587(2.47E-17)	-0.3537(7.15E-17)	-0.0321(4.91E-01)	-0.2702(3.93E-10)	-0.2012(4.23E-06)	-0.0165(7.37E-01)	-0.3562(4.21E-17)	-0.0531(2.51E-01)	-0.0563(2.23E-01)	-0.4787(2.40E-31)	0.1392(1.69E-03)	-0.479(2.16E-31)	-0.2545(4.25E-09)	-0.4328(2.61E-25)	-0.0443(3.39E-01)	-0.4585(1.42E-28)	-0.1234(5.57E-03)	-0.2815(6.48E-11)
ENSG00000234883	0.4344(1.67E-25)	0.0679(1.38E-01)	0.1771(5.68E-05)	0.0155(7.50E-01)	-0.0813(7.36E-02)	0.1906(1.37E-05)	-0.2786(1.04E-10)	-0.3129(2.66E-13)	0.5359(2.92E-40)	0.0409(3.75E-01)	0.3796(2.07E-19)	-0.4068(2.62E-22)	0.4021(8.54E-22)	-0.7359(2.94E-90)	-0.4388(4.73E-26)	-0.4486(2.82E-27)	-0.1303(3.36E-03)	-0.3306(8.79E-15)	-0.2514(6.61E-09)	-0.1417(1.38E-03)	-0.4815(9.76E-32)	-0.155(4.48E-04)	-0.0441(3.40E-01)	-0.5727(6.13E-47)	0.0902(4.60E-02)	-0.6186(1.15E-56)	-0.2299(1.25E-07)	-0.4925(2.37E-33)	-0.0812(7.39E-02)	-0.5483(2.00E-42)	-0.1553(4.39E-04)	-0.4101(1.13E-22)
ENSG00000246100	0.3814(1.36E-19)	0.0701(1.25E-01)	0.1649(1.85E-04)	-0.0073(8.77E-01)	-0.0795(8.05E-02)	0.2556(3.63E-09)	-0.2924(1.03E-11)	-0.2371(4.85E-08)	0.4901(5.36E-33)	0.0565(2.22E-01)	0.3367(2.58E-15)	-0.357(3.53E-17)	0.365(5.99E-18)	-0.6835(1.69E-73)	-0.3879(2.85E-20)	-0.3848(5.96E-20)	-0.1236(5.52E-03)	-0.2723(2.81E-10)	-0.2287(1.47E-07)	-0.1617(2.49E-04)	-0.4868(1.67E-32)	-0.1749(6.99E-05)	-0.0425(3.57E-01)	-0.5168(4.47E-37)	0.0182(7.10E-01)	-0.5703(1.71E-46)	-0.234(7.31E-08)	-0.4411(2.48E-26)	-0.0777(8.77E-02)	-0.51(5.25E-36)	-0.1753(6.77E-05)	-0.3772(3.60E-19)
ENSG00000249249	0.4717(2.20E-30)	0.0371(4.23E-01)	0.1672(1.50E-04)	-0.0064(8.93E-01)	-0.0137(7.80E-01)	0.194(9.44E-06)	-0.253(5.24E-09)	-0.283(5.06E-11)	0.5778(6.39E-48)	0.0496(2.84E-01)	0.4114(7.98E-23)	-0.4316(3.60E-25)	0.439(4.60E-26)	-0.7526(2.04E-96)	-0.4569(2.29E-28)	-0.4311(4.12E-25)	-0.1126(1.17E-02)	-0.3329(5.55E-15)	-0.2435(2.03E-08)	-0.0894(4.78E-02)	-0.4955(8.47E-34)	-0.1627(2.27E-04)	-0.0474(3.05E-01)	-0.5688(3.33E-46)	0.146(9.79E-04)	-0.6524(6.37E-65)	-0.259(2.19E-09)	-0.5114(3.12E-36)	-0.07(1.26E-01)	-0.5423(2.23E-41)	-0.1371(1.99E-03)	-0.4345(1.64E-25)
ENSG00000249859	0.5379(1.32E-40)	0.2276(1.71E-07)	0.2155(7.79E-07)	0.1558(4.21E-04)	0.0099(8.37E-01)	0.2136(9.80E-07)	-0.3022(1.87E-12)	-0.2497(8.45E-09)	0.6043(1.76E-53)	0.0951(3.48E-02)	0.4185(1.24E-23)	-0.2545(4.25E-09)	0.3226(4.17E-14)	-0.6843(1.10E-73)	-0.3454(4.19E-16)	-0.3069(8.00E-13)	0.0109(8.22E-01)	-0.2959(5.76E-12)	-0.1651(1.83E-04)	0.1271(4.28E-03)	-0.3515(1.16E-16)	-0.0501(2.80E-01)	-0.0633(1.68E-01)	-0.5086(8.66E-36)	0.2754(1.71E-10)	-0.5607(1.10E-44)	-0.279(9.70E-11)	-0.3823(1.10E-19)	-0.0258(5.87E-01)	-0.4298(5.95E-25)	-0.0921(4.12E-02)	-0.2914(1.23E-11)
ENSG00000250786	0.4155(2.69E-23)	0.0223(6.40E-01)	0.1873(1.95E-05)	-0.014(7.76E-01)	0.0018(9.69E-01)	0.2203(4.33E-07)	-0.2112(1.29E-06)	-0.2944(7.44E-12)	0.5272(8.66E-39)	0.0418(3.65E-01)	0.3958(4.24E-21)	-0.4171(1.79E-23)	0.4359(1.11E-25)	-0.735(4.49E-90)	-0.4647(2.07E-29)	-0.3836(7.97E-20)	-0.1011(2.43E-02)	-0.3319(6.81E-15)	-0.2135(9.94E-07)	-0.0755(9.73E-02)	-0.492(2.78E-33)	-0.1593(3.09E-04)	-0.0509(2.71E-01)	-0.5674(5.91E-46)	0.1468(9.13E-04)	-0.6349(1.63E-60)	-0.2423(2.38E-08)	-0.4557(3.33E-28)	-0.0678(1.38E-01)	-0.5291(4.35E-39)	-0.1503(6.80E-04)	-0.4158(2.52E-23)
ENSG00000251131	0.4424(1.71E-26)	0.0397(3.91E-01)	0.1469(9.11E-04)	-0.012(8.06E-01)	-0.1075(1.63E-02)	0.2184(5.44E-07)	-0.2423(2.39E-08)	-0.2957(5.91E-12)	0.5133(1.62E-36)	0.0094(8.43E-01)	0.4169(1.91E-23)	-0.426(1.66E-24)	0.4104(1.03E-22)	-0.7247(1.84E-86)	-0.4475(3.80E-27)	-0.4186(1.20E-23)	-0.1553(4.38E-04)	-0.2996(2.96E-12)	-0.2402(3.19E-08)	-0.1277(4.09E-03)	-0.4761(5.47E-31)	-0.152(5.84E-04)	-0.0388(4.02E-01)	-0.5562(7.68E-44)	0.0777(8.77E-02)	-0.6385(2.36E-61)	-0.2548(4.12E-09)	-0.4955(8.47E-34)	-0.0435(3.45E-01)	-0.5437(1.32E-41)	-0.1272(4.25E-03)	-0.4192(1.03E-23)
ENSG00000254675	0.4268(1.36E-24)	0.0262(5.81E-01)	0.1584(3.34E-04)	0.0175(7.20E-01)	-0.0784(8.50E-02)	0.1909(1.33E-05)	-0.2544(4.29E-09)	-0.2374(4.65E-08)	0.5485(1.90E-42)	0.0556(2.27E-01)	0.3953(4.82E-21)	-0.4081(1.90E-22)	0.3919(1.09E-20)	-0.7141(4.31E-83)	-0.4249(2.29E-24)	-0.4087(1.62E-22)	-0.1772(5.63E-05)	-0.2942(7.63E-12)	-0.2403(3.14E-08)	-0.163(2.22E-04)	-0.5005(1.55E-34)	-0.141(1.46E-03)	-0.0478(3.01E-01)	-0.5267(1.03E-38)	0.0725(1.13E-01)	-0.6033(2.85E-53)	-0.2635(1.12E-09)	-0.5114(3.13E-36)	-0.0738(1.06E-01)	-0.517(4.19E-37)	-0.1219(6.21E-03)	-0.4351(1.36E-25)
ENSG00000255571	0.1009(1.79E-01)	0.0028(9.94E-01)	0.0294(9.29E-01)	0.0521(8.62E-01)	-0.0964(2.04E-01)	0.052(8.62E-01)	-0.0303(9.29E-01)	-0.0229(9.29E-01)	-0.1415(3.88E-02)	-0.0396(9.29E-01)	0.1007(1.79E-01)	-0.0588(8.34E-01)	0.0003(9.94E-01)	-0.1343(3.88E-02)	-0.0576(8.34E-01)	-0.037(9.29E-01)	-0.0321(9.29E-01)	-0.031(9.29E-01)	-0.0538(8.62E-01)	-0.0062(9.85E-01)	-0.0447(9.29E-01)	0.0212(9.29E-01)	-0.0268(9.29E-01)	-0.0853(3.43E-01)	0.0403(9.29E-01)	-0.1349(3.88E-02)	-0.1017(1.79E-01)	0.0058(9.85E-01)	0.064(7.70E-01)	-0.1141(1.31E-01)	0.0205(9.29E-01)	-0.0655(7.70E-01)
ENSG00000256802	0.4852(2.79E-32)	0.114(1.06E-02)	0.1415(1.41E-03)	0.0491(2.88E-01)	-0.0256(5.88E-01)	0.2149(8.37E-07)	-0.2441(1.88E-08)	-0.283(5.08E-11)	0.5436(1.36E-41)	0.0666(1.46E-01)	0.3921(1.04E-20)	-0.3279(1.49E-14)	0.3866(3.93E-20)	-0.6776(8.62E-72)	-0.3881(2.79E-20)	-0.3605(1.66E-17)	-0.0527(2.54E-01)	-0.3016(2.07E-12)	-0.2047(2.82E-06)	0.0125(7.97E-01)	-0.3867(3.86E-20)	-0.1143(1.05E-02)	-0.0557(2.26E-01)	-0.5073(1.33E-35)	0.1873(1.94E-05)	-0.5948(1.84E-51)	-0.2615(1.52E-09)	-0.4056(3.50E-22)	-0.044(3.40E-01)	-0.4706(3.20E-30)	-0.094(3.71E-02)	-0.3209(5.79E-14)
ENSG00000263874	-0.0084(9.85E-01)	-0.0179(9.29E-01)	0.0147(9.40E-01)	0.0364(9.29E-01)	-0.016(9.29E-01)	-0.0015(9.94E-01)	-0.005(9.85E-01)	-0.0069(9.85E-01)	0.0331(9.29E-01)	-0.0118(9.65E-01)	-0.0392(9.29E-01)	-0.0081(9.85E-01)	-0.022(9.29E-01)	0.0037(9.93E-01)	-0.0249(9.29E-01)	0.0193(9.29E-01)	-0.0358(9.29E-01)	-0.0165(9.29E-01)	0.0376(9.29E-01)	0.0267(9.29E-01)	0.0347(9.29E-01)	0.0229(9.29E-01)	-0.0631(7.70E-01)	0.0395(9.29E-01)	0.0172(9.29E-01)	0.0234(9.29E-01)	-0.031(9.29E-01)	0.0004(9.94E-01)	0.0404(9.29E-01)	0.0125(9.65E-01)	0.0071(9.85E-01)	0.0187(9.29E-01)
The numbers in parentheses are FDR p values corrected by multiple testing of Benjamini–Hochberg method.MRPs: methylation regulatory proteins.

## Sheet: Sheet2
	DNMT3A	DNMT3B	DNMT3L	DNMT1	DMAP1	SUV39H1	MECP2	MBD1	MBD2	MBD3	MBD4	SETDB1	MGMT	TET1	TET2	TET3	JMJD6	KDM3A	KDM5C	KDM1A	KDM5B	KDM5A	KDM5D	KDM3B	KDM4A	KDM4B	KDM4C	KDM4D	KDM6A	KDM6B	KDM2A	KDM2B
ENSG00000177738	0.4832(5.45E-32)	0.094(3.70E-02)	0.1449(1.07E-03)	0.0442(3.39E-01)	-0.0704(1.24E-01)	0.212(1.19E-06)	-0.2452(1.63E-08)	-0.2545(4.24E-09)	0.5185(2.40E-37)	0.045(3.32E-01)	0.4052(3.89E-22)	-0.3866(3.93E-20)	0.3817(1.27E-19)	-0.7104(6.49E-82)	-0.4161(2.30E-23)	-0.3729(1.00E-18)	-0.1436(1.19E-03)	-0.2916(1.18E-11)	-0.211(1.33E-06)	-0.0831(6.74E-02)	-0.4604(7.98E-29)	-0.1253(4.88E-03)	-0.0615(1.80E-01)	-0.5285(5.36E-39)	0.1204(6.87E-03)	-0.6094(1.41E-54)	-0.2691(4.66E-10)	-0.4521(9.91E-28)	-0.0228(6.34E-01)	-0.5154(7.39E-37)	-0.107(1.68E-02)	-0.3778(3.16E-19)
ENSG00000222041	0.4753(7.05E-31)	0.1214(6.44E-03)	0.2077(1.96E-06)	0.0663(1.47E-01)	-0.0044(9.24E-01)	0.2176(6.02E-07)	-0.2763(1.49E-10)	-0.2765(1.46E-10)	0.609(1.67E-54)	0.0823(7.00E-02)	0.4483(3.04E-27)	-0.3479(2.45E-16)	0.3603(1.72E-17)	-0.7211(2.75E-85)	-0.4229(3.88E-24)	-0.3509(1.29E-16)	-0.0658(1.50E-01)	-0.327(1.77E-14)	-0.219(5.09E-07)	-0.0006(9.89E-01)	-0.441(2.54E-26)	-0.1043(2.00E-02)	-0.0721(1.14E-01)	-0.5762(1.28E-47)	0.1915(1.25E-05)	-0.6349(1.63E-60)	-0.2761(1.55E-10)	-0.393(8.37E-21)	-0.0452(3.30E-01)	-0.4984(3.13E-34)	-0.1118(1.23E-02)	-0.3901(1.69E-20)
ENSG00000224081	0.3731(9.57E-19)	0.056(2.25E-01)	0.2(4.83E-06)	-0.0196(6.86E-01)	-0.1329(2.76E-03)	0.225(2.38E-07)	-0.2587(2.30E-09)	-0.298(3.92E-12)	0.5077(1.16E-35)	0.016(7.43E-01)	0.3714(1.38E-18)	-0.393(8.44E-21)	0.3998(1.52E-21)	-0.6592(1.14E-66)	-0.4486(2.82E-27)	-0.4214(5.86E-24)	-0.0561(2.24E-01)	-0.306(9.50E-13)	-0.1938(9.62E-06)	-0.1768(5.84E-05)	-0.477(4.15E-31)	-0.1887(1.68E-05)	-0.0347(4.55E-01)	-0.5546(1.51E-43)	0.0129(7.92E-01)	-0.6013(7.40E-53)	-0.2219(3.53E-07)	-0.4355(1.23E-25)	-0.0889(4.90E-02)	-0.4602(8.25E-29)	-0.1201(7.04E-03)	-0.3902(1.67E-20)
ENSG00000226445	0.478(2.95E-31)	0.1422(1.33E-03)	0.1768(5.83E-05)	0.0497(2.83E-01)	0.015(7.59E-01)	0.2435(2.06E-08)	-0.236(5.61E-08)	-0.2724(2.78E-10)	0.5747(2.51E-47)	0.0616(1.80E-01)	0.4079(1.93E-22)	-0.3417(9.20E-16)	0.4009(1.16E-21)	-0.6709(6.66E-70)	-0.4179(1.45E-23)	-0.3298(1.03E-14)	-0.0267(5.73E-01)	-0.2849(3.69E-11)	-0.2122(1.16E-06)	-0.008(8.66E-01)	-0.4309(4.33E-25)	-0.1168(8.83E-03)	-0.0443(3.39E-01)	-0.5281(6.19E-39)	0.17(1.14E-04)	-0.6067(5.28E-54)	-0.2614(1.54E-09)	-0.408(1.93E-22)	-0.0329(4.81E-01)	-0.4748(8.25E-31)	-0.1401(1.57E-03)	-0.3661(4.75E-18)
ENSG00000227372	0.4198(9.00E-24)	0.0355(4.46E-01)	0.1599(2.93E-04)	-0.0111(8.19E-01)	-0.1412(1.43E-03)	0.2444(1.81E-08)	-0.2386(3.94E-08)	-0.2839(4.40E-11)	0.4962(6.68E-34)	0.0097(8.39E-01)	0.3692(2.30E-18)	-0.4291(7.07E-25)	0.4339(1.90E-25)	-0.7177(3.16E-84)	-0.4749(8.12E-31)	-0.4687(5.80E-30)	-0.1496(7.18E-04)	-0.3084(6.08E-13)	-0.2252(2.33E-07)	-0.2313(1.06E-07)	-0.512(2.56E-36)	-0.1963(7.34E-06)	-0.0617(1.79E-01)	-0.5656(1.30E-45)	0.0043(9.24E-01)	-0.6245(4.84E-58)	-0.2216(3.67E-07)	-0.4987(2.92E-34)	-0.0486(2.93E-01)	-0.5455(6.24E-42)	-0.1364(2.10E-03)	-0.3987(2.02E-21)
ENSG00000230074	0.4289(7.56E-25)	0.0351(4.51E-01)	0.1666(1.58E-04)	0.006(8.97E-01)	-0.1037(2.07E-02)	0.2135(9.94E-07)	-0.1797(4.39E-05)	-0.2754(1.72E-10)	0.4986(2.93E-34)	-0.0063(8.94E-01)	0.4001(1.42E-21)	-0.4219(5.12E-24)	0.408(1.93E-22)	-0.7176(3.16E-84)	-0.4551(3.99E-28)	-0.4214(5.82E-24)	-0.156(4.16E-04)	-0.3105(4.14E-13)	-0.2089(1.71E-06)	-0.1631(2.18E-04)	-0.4804(1.38E-31)	-0.1637(2.07E-04)	-0.064(1.63E-01)	-0.5529(2.98E-43)	0.0768(9.15E-02)	-0.6296(3.17E-59)	-0.2324(9.10E-08)	-0.462(4.87E-29)	-0.0267(5.73E-01)	-0.5469(3.64E-42)	-0.0949(3.52E-02)	-0.3893(2.04E-20)
ENSG00000231609	0.4901(5.36E-33)	0.1153(9.79E-03)	0.1427(1.28E-03)	0.1118(1.23E-02)	-0.0514(2.67E-01)	0.2424(2.36E-08)	-0.2424(2.36E-08)	-0.2183(5.55E-07)	0.5047(3.45E-35)	0.0795(8.05E-02)	0.3506(1.38E-16)	-0.2906(1.40E-11)	0.3294(1.09E-14)	-0.6553(1.18E-65)	-0.3541(6.66E-17)	-0.3534(7.59E-17)	-0.1576(3.61E-04)	-0.2302(1.22E-07)	-0.2046(2.84E-06)	-0.09(4.63E-02)	-0.4197(9.15E-24)	-0.0956(3.40E-02)	-0.0101(8.35E-01)	-0.4466(4.94E-27)	0.1168(8.83E-03)	-0.5274(8.20E-39)	-0.1987(5.59E-06)	-0.4133(4.88E-23)	-0.0176(7.19E-01)	-0.4645(2.21E-29)	-0.1152(9.82E-03)	-0.3356(3.20E-15)
ENSG00000232533	0.4426(1.62E-26)	0.1369(2.01E-03)	0.1536(5.08E-04)	0.1277(4.09E-03)	-0.0557(2.26E-01)	0.2012(4.20E-06)	-0.3563(4.15E-17)	-0.1759(6.36E-05)	0.5685(3.74E-46)	0.0693(1.30E-01)	0.3571(3.47E-17)	-0.234(7.31E-08)	0.2401(3.19E-08)	-0.6255(3.00E-58)	-0.3587(2.47E-17)	-0.3537(7.15E-17)	-0.0321(4.91E-01)	-0.2702(3.93E-10)	-0.2012(4.23E-06)	-0.0165(7.37E-01)	-0.3562(4.21E-17)	-0.0531(2.51E-01)	-0.0563(2.23E-01)	-0.4787(2.40E-31)	0.1392(1.69E-03)	-0.479(2.16E-31)	-0.2545(4.25E-09)	-0.4328(2.61E-25)	-0.0443(3.39E-01)	-0.4585(1.42E-28)	-0.1234(5.57E-03)	-0.2815(6.48E-11)
ENSG00000234883	0.4344(1.67E-25)	0.0679(1.38E-01)	0.1771(5.68E-05)	0.0155(7.50E-01)	-0.0813(7.36E-02)	0.1906(1.37E-05)	-0.2786(1.04E-10)	-0.3129(2.66E-13)	0.5359(2.92E-40)	0.0409(3.75E-01)	0.3796(2.07E-19)	-0.4068(2.62E-22)	0.4021(8.54E-22)	-0.7359(2.94E-90)	-0.4388(4.73E-26)	-0.4486(2.82E-27)	-0.1303(3.36E-03)	-0.3306(8.79E-15)	-0.2514(6.61E-09)	-0.1417(1.38E-03)	-0.4815(9.76E-32)	-0.155(4.48E-04)	-0.0441(3.40E-01)	-0.5727(6.13E-47)	0.0902(4.60E-02)	-0.6186(1.15E-56)	-0.2299(1.25E-07)	-0.4925(2.37E-33)	-0.0812(7.39E-02)	-0.5483(2.00E-42)	-0.1553(4.39E-04)	-0.4101(1.13E-22)
ENSG00000246100	0.3814(1.36E-19)	0.0701(1.25E-01)	0.1649(1.85E-04)	-0.0073(8.77E-01)	-0.0795(8.05E-02)	0.2556(3.63E-09)	-0.2924(1.03E-11)	-0.2371(4.85E-08)	0.4901(5.36E-33)	0.0565(2.22E-01)	0.3367(2.58E-15)	-0.357(3.53E-17)	0.365(5.99E-18)	-0.6835(1.69E-73)	-0.3879(2.85E-20)	-0.3848(5.96E-20)	-0.1236(5.52E-03)	-0.2723(2.81E-10)	-0.2287(1.47E-07)	-0.1617(2.49E-04)	-0.4868(1.67E-32)	-0.1749(6.99E-05)	-0.0425(3.57E-01)	-0.5168(4.47E-37)	0.0182(7.10E-01)	-0.5703(1.71E-46)	-0.234(7.31E-08)	-0.4411(2.48E-26)	-0.0777(8.77E-02)	-0.51(5.25E-36)	-0.1753(6.77E-05)	-0.3772(3.60E-19)
ENSG00000249249	0.4717(2.20E-30)	0.0371(4.23E-01)	0.1672(1.50E-04)	-0.0064(8.93E-01)	-0.0137(7.80E-01)	0.194(9.44E-06)	-0.253(5.24E-09)	-0.283(5.06E-11)	0.5778(6.39E-48)	0.0496(2.84E-01)	0.4114(7.98E-23)	-0.4316(3.60E-25)	0.439(4.60E-26)	-0.7526(2.04E-96)	-0.4569(2.29E-28)	-0.4311(4.12E-25)	-0.1126(1.17E-02)	-0.3329(5.55E-15)	-0.2435(2.03E-08)	-0.0894(4.78E-02)	-0.4955(8.47E-34)	-0.1627(2.27E-04)	-0.0474(3.05E-01)	-0.5688(3.33E-46)	0.146(9.79E-04)	-0.6524(6.37E-65)	-0.259(2.19E-09)	-0.5114(3.12E-36)	-0.07(1.26E-01)	-0.5423(2.23E-41)	-0.1371(1.99E-03)	-0.4345(1.64E-25)
ENSG00000249859	0.5379(1.32E-40)	0.2276(1.71E-07)	0.2155(7.79E-07)	0.1558(4.21E-04)	0.0099(8.37E-01)	0.2136(9.80E-07)	-0.3022(1.87E-12)	-0.2497(8.45E-09)	0.6043(1.76E-53)	0.0951(3.48E-02)	0.4185(1.24E-23)	-0.2545(4.25E-09)	0.3226(4.17E-14)	-0.6843(1.10E-73)	-0.3454(4.19E-16)	-0.3069(8.00E-13)	0.0109(8.22E-01)	-0.2959(5.76E-12)	-0.1651(1.83E-04)	0.1271(4.28E-03)	-0.3515(1.16E-16)	-0.0501(2.80E-01)	-0.0633(1.68E-01)	-0.5086(8.66E-36)	0.2754(1.71E-10)	-0.5607(1.10E-44)	-0.279(9.70E-11)	-0.3823(1.10E-19)	-0.0258(5.87E-01)	-0.4298(5.95E-25)	-0.0921(4.12E-02)	-0.2914(1.23E-11)
ENSG00000250786	0.4155(2.69E-23)	0.0223(6.40E-01)	0.1873(1.95E-05)	-0.014(7.76E-01)	0.0018(9.69E-01)	0.2203(4.33E-07)	-0.2112(1.29E-06)	-0.2944(7.44E-12)	0.5272(8.66E-39)	0.0418(3.65E-01)	0.3958(4.24E-21)	-0.4171(1.79E-23)	0.4359(1.11E-25)	-0.735(4.49E-90)	-0.4647(2.07E-29)	-0.3836(7.97E-20)	-0.1011(2.43E-02)	-0.3319(6.81E-15)	-0.2135(9.94E-07)	-0.0755(9.73E-02)	-0.492(2.78E-33)	-0.1593(3.09E-04)	-0.0509(2.71E-01)	-0.5674(5.91E-46)	0.1468(9.13E-04)	-0.6349(1.63E-60)	-0.2423(2.38E-08)	-0.4557(3.33E-28)	-0.0678(1.38E-01)	-0.5291(4.35E-39)	-0.1503(6.80E-04)	-0.4158(2.52E-23)
ENSG00000251131	0.4424(1.71E-26)	0.0397(3.91E-01)	0.1469(9.11E-04)	-0.012(8.06E-01)	-0.1075(1.63E-02)	0.2184(5.44E-07)	-0.2423(2.39E-08)	-0.2957(5.91E-12)	0.5133(1.62E-36)	0.0094(8.43E-01)	0.4169(1.91E-23)	-0.426(1.66E-24)	0.4104(1.03E-22)	-0.7247(1.84E-86)	-0.4475(3.80E-27)	-0.4186(1.20E-23)	-0.1553(4.38E-04)	-0.2996(2.96E-12)	-0.2402(3.19E-08)	-0.1277(4.09E-03)	-0.4761(5.47E-31)	-0.152(5.84E-04)	-0.0388(4.02E-01)	-0.5562(7.68E-44)	0.0777(8.77E-02)	-0.6385(2.36E-61)	-0.2548(4.12E-09)	-0.4955(8.47E-34)	-0.0435(3.45E-01)	-0.5437(1.32E-41)	-0.1272(4.25E-03)	-0.4192(1.03E-23)
ENSG00000254675	0.4268(1.36E-24)	0.0262(5.81E-01)	0.1584(3.34E-04)	0.0175(7.20E-01)	-0.0784(8.50E-02)	0.1909(1.33E-05)	-0.2544(4.29E-09)	-0.2374(4.65E-08)	0.5485(1.90E-42)	0.0556(2.27E-01)	0.3953(4.82E-21)	-0.4081(1.90E-22)	0.3919(1.09E-20)	-0.7141(4.31E-83)	-0.4249(2.29E-24)	-0.4087(1.62E-22)	-0.1772(5.63E-05)	-0.2942(7.63E-12)	-0.2403(3.14E-08)	-0.163(2.22E-04)	-0.5005(1.55E-34)	-0.141(1.46E-03)	-0.0478(3.01E-01)	-0.5267(1.03E-38)	0.0725(1.13E-01)	-0.6033(2.85E-53)	-0.2635(1.12E-09)	-0.5114(3.13E-36)	-0.0738(1.06E-01)	-0.517(4.19E-37)	-0.1219(6.21E-03)	-0.4351(1.36E-25)
ENSG00000255571	0.1009(1.79E-01)	0.0028(9.94E-01)	0.0294(9.29E-01)	0.0521(8.62E-01)	-0.0964(2.04E-01)	0.052(8.62E-01)	-0.0303(9.29E-01)	-0.0229(9.29E-01)	-0.1415(3.88E-02)	-0.0396(9.29E-01)	0.1007(1.79E-01)	-0.0588(8.34E-01)	0.0003(9.94E-01)	-0.1343(3.88E-02)	-0.0576(8.34E-01)	-0.037(9.29E-01)	-0.0321(9.29E-01)	-0.031(9.29E-01)	-0.0538(8.62E-01)	-0.0062(9.85E-01)	-0.0447(9.29E-01)	0.0212(9.29E-01)	-0.0268(9.29E-01)	-0.0853(3.43E-01)	0.0403(9.29E-01)	-0.1349(3.88E-02)	-0.1017(1.79E-01)	0.0058(9.85E-01)	0.064(7.70E-01)	-0.1141(1.31E-01)	0.0205(9.29E-01)	-0.0655(7.70E-01)
ENSG00000256802	0.4852(2.79E-32)	0.114(1.06E-02)	0.1415(1.41E-03)	0.0491(2.88E-01)	-0.0256(5.88E-01)	0.2149(8.37E-07)	-0.2441(1.88E-08)	-0.283(5.08E-11)	0.5436(1.36E-41)	0.0666(1.46E-01)	0.3921(1.04E-20)	-0.3279(1.49E-14)	0.3866(3.93E-20)	-0.6776(8.62E-72)	-0.3881(2.79E-20)	-0.3605(1.66E-17)	-0.0527(2.54E-01)	-0.3016(2.07E-12)	-0.2047(2.82E-06)	0.0125(7.97E-01)	-0.3867(3.86E-20)	-0.1143(1.05E-02)	-0.0557(2.26E-01)	-0.5073(1.33E-35)	0.1873(1.94E-05)	-0.5948(1.84E-51)	-0.2615(1.52E-09)	-0.4056(3.50E-22)	-0.044(3.40E-01)	-0.4706(3.20E-30)	-0.094(3.71E-02)	-0.3209(5.79E-14)
ENSG00000263874	-0.0084(9.85E-01)	-0.0179(9.29E-01)	0.0147(9.40E-01)	0.0364(9.29E-01)	-0.016(9.29E-01)	-0.0015(9.94E-01)	-0.005(9.85E-01)	-0.0069(9.85E-01)	0.0331(9.29E-01)	-0.0118(9.65E-01)	-0.0392(9.29E-01)	-0.0081(9.85E-01)	-0.022(9.29E-01)	0.0037(9.93E-01)	-0.0249(9.29E-01)	0.0193(9.29E-01)	-0.0358(9.29E-01)	-0.0165(9.29E-01)	0.0376(9.29E-01)	0.0267(9.29E-01)	0.0347(9.29E-01)	0.0229(9.29E-01)	-0.0631(7.70E-01)	0.0395(9.29E-01)	0.0172(9.29E-01)	0.0234(9.29E-01)	-0.031(9.29E-01)	0.0004(9.94E-01)	0.0404(9.29E-01)	0.0125(9.65E-01)	0.0071(9.85E-01)	0.0187(9.29E-01)

## Sheet: Sheet3
-0.0084	-0.0179	0.0147	0.0364	-0.016	-0.0015	-0.005	-0.0069	0.0331	-0.0118	-0.0392	-0.0081	-0.022	0.0037	-0.0249	0.0193	-0.0358	-0.0165	0.0376	0.0267	0.0347	0.0229	-0.0631	0.0395	0.0172	0.0234	-0.031	0.0004	0.0404	0.0125	0.0071	0.0187
0.1009	0.0028	0.0294	0.0521	-0.0964	0.052	-0.0303	-0.0229	-0.1415	-0.0396	0.1007	-0.0588	0.0003	-0.1343	-0.0576	-0.037	-0.0321	-0.031	-0.0538	-0.0062	-0.0447	0.0212	-0.0268	-0.0853	0.0403	-0.1349	-0.1017	0.0058	0.064	-0.1141	0.0205	-0.0655
9.85E-01	9.29E-01	9.40E-01	9.29E-01	9.29E-01	9.94E-01	9.85E-01	9.85E-01	9.29E-01	9.65E-01	9.29E-01	9.85E-01	9.29E-01	9.93E-01	9.29E-01	9.29E-01	9.29E-01	9.29E-01	9.29E-01	9.29E-01	9.29E-01	9.29E-01	7.70E-01	9.29E-01	9.29E-01	9.29E-01	9.29E-01	9.94E-01	9.29E-01	9.65E-01	9.85E-01	9.29E-01
1.79E-01	9.94E-01	9.29E-01	8.62E-01	2.04E-01	8.62E-01	9.29E-01	9.29E-01	3.88E-02	9.29E-01	1.79E-01	8.34E-01	9.94E-01	3.88E-02	8.34E-01	9.29E-01	9.29E-01	9.29E-01	8.62E-01	9.85E-01	9.29E-01	9.29E-01	9.29E-01	3.43E-01	9.29E-01	3.88E-02	1.79E-01	9.85E-01	7.70E-01	1.31E-01	9.29E-01	7.70E-01
(	(	(	(	(	(	(	(	(	(	(	(	(	(	(	(	(	(	(	(	(	(	(	(	(	(	(	(	(	(	(	(
)	)	)	)	)	)	)	)	)	)	)	)	)	)	)	)	)	)	)	)	)	)	)	)	)	)	)	)	)	)	)	)
-0.0084 (9.85E-01)	-0.0179 (9.29E-01)	0.0147 (9.40E-01)	0.0364 (9.29E-01)	-0.016 (9.29E-01)	-0.0015 (9.94E-01)	-0.005 (9.85E-01)	-0.0069 (9.85E-01)	0.0331 (9.29E-01)	-0.0118 (9.65E-01)	-0.0392 (9.29E-01)	-0.0081 (9.85E-01)	-0.022 (9.29E-01)	0.0037 (9.93E-01)	-0.0249 (9.29E-01)	0.0193 (9.29E-01)	-0.0358 (9.29E-01)	-0.0165 (9.29E-01)	0.0376 (9.29E-01)	0.0267 (9.29E-01)	0.0347 (9.29E-01)	0.0229 (9.29E-01)	-0.0631 (7.70E-01)	0.0395 (9.29E-01)	0.0172 (9.29E-01)	0.0234 (9.29E-01)	-0.031 (9.29E-01)	0.0004 (9.94E-01)	0.0404 (9.29E-01)	0.0125 (9.65E-01)	0.0071 (9.85E-01)	0.0187 (9.29E-01)
0.1009 (1.79E-01)	0.0028 (9.94E-01)	0.0294 (9.29E-01)	0.0521 (8.62E-01)	-0.0964 (2.04E-01)	0.052 (8.62E-01)	-0.0303 (9.29E-01)	-0.0229 (9.29E-01)	-0.1415 (3.88E-02)	-0.0396 (9.29E-01)	0.1007 (1.79E-01)	-0.0588 (8.34E-01)	0.0003 (9.94E-01)	-0.1343 (3.88E-02)	-0.0576 (8.34E-01)	-0.037 (9.29E-01)	-0.0321 (9.29E-01)	-0.031 (9.29E-01)	-0.0538 (8.62E-01)	-0.0062 (9.85E-01)	-0.0447 (9.29E-01)	0.0212 (9.29E-01)	-0.0268 (9.29E-01)	-0.0853 (3.43E-01)	0.0403 (9.29E-01)	-0.1349 (3.88E-02)	-0.1017 (1.79E-01)	0.0058 (9.85E-01)	0.064 (7.70E-01)	-0.1141 (1.31E-01)	0.0205 (9.29E-01)	-0.0655 (7.70E-01)
