# Supplementary material for: Genome-Wide Identification and Analysis of the Methylation of lncRNAs and Prognostic Implications in the Glioma
Source: Front Oncol. 2021 Jan 8;10:607047. doi: 10.3389/fonc.2020.607047 (PMC7820673; doi:10.3389/fonc.2020.607047)
Supplement: Supplementary file 7 [file Table_6.xlsx]

## Sheet: lncrna function
Table S6 The functions of the 18 lncRNAs contributing the pathogenesis of glioma
Symbol	Ensembl ID	Functions	PMID
AC025171.1	ENSG00000177738	unknown
CYTOR	ENSG00000222041	Elevated CYTOR expression was significantly associated with poor prognosis in gastric cancer, hepatocellular carcinoma, colon cancer, lung adenocarcinoma, oesophageal squamous cell carcinoma and renal cell carcinoma patients. In addition, increased CYTOR expression is associated with lymph node metastasis, advanced TNM stage and higher tumour grade. The overexpression of CYTOR partially reversed …	29750962, 31799670
SLC44A3-AS1	ENSG00000224081	unknown
BX322234.1	ENSG00000226445	unknown
TP73-AS1	ENSG00000227372	TP73-AS1 was upregulated in the ovarian cancer tissues and ovarian cancer cells, and upregulation of TP73-AS1 was associated with poor prognosis. It is upregulated in cervical cancer cells. The proliferation and migration ability of cervical cancer cells can also be boosted by TP73-AS1 in return. High expression of TP73-AS1 in osteosarcoma was statistically associated with advanced Enneking stage…	29904939, 31232491, 30216569, 30867410
AL162231.2	ENSG00000230074	unknown
AC007098.1	ENSG00000231609	unknown
AC093673.1	ENSG00000232533	unknown
MIR155HG	ENSG00000234883	Increased MIR155HG was associated with glioma grade, mesenchymal transition, and poor prognosis. High expression of lncRNA MIR155 host gene (MIR155HG) was closely related to better overall survival (OS) in cholangiocarcinoma (CHOL), lung adenocarcinoma (LUAD), and skin cutaneous melanoma (SKCM), and have better disease-free survival (DFS) in CHOL. Meanwhile, the high level of MIR155HG was associa…	28371892, 31568700
LINC00900	ENSG00000246100	LINC00900 is an m6a-related lncRNAs in pGBM patients. LINC00900 are significantly associated with the overall survival (OS) of esophageal carcinoma patients.	31938968, 32850794
AC010226.1	ENSG00000249249	0
PVT1	ENSG00000249859	PVT1 was identified to affect the glioma cells via binding to miR-190a-5p and miR-488-3p, which were down-regulated and played tumor suppressor roles in glioma cells. In gastric cancer, PVT1 could obviously induce angiogenesis within tumors, in addition to promoting tumor growth in vitro and in vivo. PVT1 was upregulated in gallbladder cancer tissues and cells and was positively associated with m…	29501773, 29706652, 30825877, 31601234
SNHG18	ENSG00000250786	In glioma, SNHG18 expression was associated with the clinical tumor grade and correlated negatively with isocitrate dehydrogenase 1 mutation. In addition, knockdown of SNHG18 with short hairpin RNA suppressed the radioresistance of glioma cells, and transgenic expression of SNHG18 had the opposite effect. SNHG18 promoted the invasion and migration of glioma cells. In multiple myeloma we observed …	27788958, 31798634, 31597158
AC025171.3	ENSG00000251131	unknown
AP003032.1	ENSG00000254675	unknown
AC022613.1	ENSG00000256802	unknown
