# Supplementary material for: Genome-Wide Identification and Analysis of the Methylation of lncRNAs and Prognostic Implications in the Glioma
Source: Front Oncol. 2021 Jan 8;10:607047. doi: 10.3389/fonc.2020.607047 (PMC7820673; doi:10.3389/fonc.2020.607047)
Supplement: Supplementary file 8 [file Table_7.xlsx]

## Sheet: Sheet1
Table S7 The results of univariate Cox analysis for the lncRNAs unlikely affected by methylation modifications in LGG
LncRNAs	HR	HR.95L	HR.95H	P value
ENSGR0000270726	2700.19	1.44912e-08	503135376834191	0.550682
ENSGR0000226179	0.984474	0.574991	1.68557	0.954519
ENSG00000273471	36.4075	9.67197	137.046	1.06e-07
ENSG00000273447	4.07647	2.67274	6.21743	6.81821e-11
ENSG00000273428	41.8892	2.31949	756.506	0.0114118
ENSG00000273388	2920068837	5318.88	1603120000000000	0.00122813
ENSG00000273384	0.00184961	4.91292e-05	0.0696339	0.000675572
ENSG00000273372	0.00867523	1.81793e-05	4.13985	0.13142
ENSG00000273341	17.5305	4.29224	71.5986	6.63e-05
ENSG00000273335	1.94842	0.982361	3.86451	0.0562582
ENSG00000273325	1.6001	0.532206	4.81078	0.402616
ENSG00000273301	0.583299	0.253853	1.3403	0.204103
ENSG00000273295	0.0683675	0.00224176	2.08502	0.123907
ENSG00000273293	0.550217	0.328006	0.922968	0.0235931
ENSG00000273287	0.33885	0.057374	2.00124	0.232353
ENSG00000273272	1.78386	0.631105	5.04222	0.274946
ENSG00000273267	1.29342	0.58236	2.87268	0.527411
ENSG00000273258	2906.28	8.01169	1.05426e+06	0.00800237
ENSG00000273245	0.532073	0.00308102	91.8858	0.810282
ENSG00000273244	0.682732	0.20332	2.29255	0.536885
ENSG00000273238	0.923658	0.773454	1.10303	0.380484
ENSG00000273218	80.6643	5.46279	1191.1	0.00139326
ENSG00000273214	0.738211	0.0480195	11.3486	0.827661
ENSG00000273186	4.53889	0.96201	21.4151	0.0560002
ENSG00000273179	1.44634	0.71962	2.90696	0.300135
ENSG00000273174	2.77438	0.227193	33.8796	0.424152
ENSG00000273164	0.306283	0.126089	0.743995	0.00897465
ENSG00000273160	0.627174	0.029986	13.1177	0.763616
ENSG00000273156	1.03332	0.878999	1.21472	0.691272
ENSG00000273145	2.99431	1.45232	6.1735	0.00297036
ENSG00000273143	480113	2213.94	1.04117e+08	1.88e-06
ENSG00000273137	0.681703	0.398857	1.16513	0.16118
ENSG00000273112	1.35309	1.18972	1.53888	4.1e-06
ENSG00000273077	28554	5.68426	1.43437e+08	0.0182935
ENSG00000273032	0.664117	0.506272	0.871175	0.00311677
ENSG00000273030	0.825815	0.644166	1.05869	0.131041
ENSG00000273019	0.204316	0.0617254	0.676302	0.00931175
ENSG00000273001	0.394445	0.232169	0.670144	0.000581469
ENSG00000272984	0.025128	0.000413225	1.52803	0.0788039
ENSG00000272983	0.00351907	0.000116826	0.106003	0.00114714
ENSG00000272912	1.70304e-05	1.97636e-09	0.146753	0.0175472
ENSG00000272905	0.540183	0.29707	0.982251	0.0435219
ENSG00000272892	0.0334456	0.00105308	1.06222	0.0541353
ENSG00000272853	0.611294	0.291961	1.2799	0.19175
ENSG00000272846	0.882489	0.630884	1.23444	0.465374
ENSG00000272839	30.0661	3.75222	240.915	0.00134888
ENSG00000272836	0.583635	0.248874	1.36868	0.215622
ENSG00000272791	0.381505	0.178277	0.816405	0.013045
ENSG00000272789	0.729906	0.203844	2.61359	0.628552
ENSG00000272783	0.564582	0.0234649	13.5843	0.724629
ENSG00000272780	1.01658	0.855897	1.20742	0.851428
ENSG00000272763	23085.4	0.724549	7.35541e+08	0.0575564
ENSG00000272760	1.27249	1.13244	1.42987	5.11156e-05
ENSG00000272734	6.75075	2.70393	16.8542	4.3e-05
ENSG00000272719	14134.3	0.113474	1.76057e+09	0.110394
ENSG00000272688	4.67505	2.89098	7.56009	3.19683e-10
ENSG00000272682	0.00486566	0.000251045	0.0943043	0.000429646
ENSG00000272666	2.34777	0.598108	9.21573	0.221227
ENSG00000272659	0.0331079	0.00132493	0.827315	0.0379487
ENSG00000272632	17.6804	0.468669	666.987	0.120948
ENSG00000272619	1.44932	1.11916	1.87687	0.00490018
ENSG00000272610	1.57e+29	199172000000000	1.24e+44	0.000122349
ENSG00000272588	0.00833049	0.000433067	0.160246	0.00150505
ENSG00000272551	2.06921	1.2465	3.43492	0.00492282
ENSG00000272549	20.0945	3.27318	123.362	0.00119254
ENSG00000272544	744.952	0.0644867	8.60571e+06	0.165865
ENSG00000272541	0.910957	0.582163	1.42545	0.683099
ENSG00000272524	18.7293	0.567437	618.194	0.100515
ENSG00000272512	0.965258	0.851574	1.09412	0.580219
ENSG00000272485	1.18827e-16	1.15498e-31	0.122251	0.0376055
ENSG00000272479	1.02382	0.419696	2.49756	0.958731
ENSG00000272468	1.65231	1.03189	2.64573	0.0365577
ENSG00000272456	898.367	8.53447	94565.1	0.00420382
ENSG00000272452	0.764924	0.640481	0.913545	0.0030955
ENSG00000272449	0.926773	0.731278	1.17453	0.529271
ENSG00000272438	0.661705	0.438402	0.99875	0.0493083
ENSG00000272430	1.029	0.984922	1.07506	0.200589
ENSG00000272428	2.18476	1.06735	4.472	0.0324932
ENSG00000272425	1.41717	1.14693	1.75108	0.00123829
ENSG00000272382	2.28507	1.59089	3.28215	7.71007e-06
ENSG00000272372	0.666535	0.492909	0.90132	0.00841982
ENSG00000272349	0.625189	0.295872	1.32105	0.218498
ENSG00000272330	2.43431	0.875894	6.76551	0.0880301
ENSG00000272328	3425.36	1.77657	6.60433e+06	0.0349558
ENSG00000272320	0.380984	0.0947654	1.53166	0.174029
ENSG00000272282	38.3396	8.44989	173.958	2.29e-06
ENSG00000272279	1.41502	1.19671	1.67316	4.90085e-05
ENSG00000272274	1.0213	0.00212901	489.923	0.994661
ENSG00000272236	53.7015	0.467301	6171.3	0.0998328
ENSG00000272225	0.240131	0.0433683	1.32961	0.10232
ENSG00000272216	0.428952	0.164483	1.11866	0.0835076
ENSG00000272211	4.30598e-05	1.02952e-09	1.80097	0.0640829
ENSG00000272146	2.05953	0.316313	13.4098	0.449756
ENSG00000272142	14.5753	4.60136	46.169	5.24775e-06
ENSG00000272141	3.03031e+07	114.486	8.02091e+12	0.00684963
ENSG00000272138	0.289911	0.0218405	3.84827	0.347984
ENSG00000272130	1.03125	0.297688	3.57243	0.961289
ENSG00000272076	2.50301	0.0034276	1827.83	0.785056
ENSG00000272046	0	0	Inf	0.997718
ENSG00000271967	1.15283	0.457561	2.90458	0.762914
ENSG00000271943	28.936	2.77754	301.452	0.00488789
ENSG00000271921	1281.54	7.78441	210977	0.00599531
ENSG00000271897	76.3703	3.37096	1730.19	0.00646437
ENSG00000271894	0.405622	2.37e-07	693477	0.901927
ENSG00000271892	0.591062	0.229568	1.52179	0.275816
ENSG00000271850	0.00540381	2.51678e-05	1.16026	0.0566886
ENSG00000271830	0.602113	0.388428	0.933353	0.0233071
ENSG00000271824	0.342272	0.128319	0.91296	0.0322027
ENSG00000271820	4.33919e-14	4.79588e-27	0.392599	0.0432396
ENSG00000271815	0.415749	0.115999	1.49008	0.177789
ENSG00000271766	354.624	8.75834	14358.7	0.00187637
ENSG00000271762	1.50406	0.748063	3.02409	0.252039
ENSG00000271761	0.697899	0.0937204	5.19698	0.725499
ENSG00000271757	0.51526	0.105326	2.52068	0.413014
ENSG00000271738	0.972587	0.92269	1.02518	0.300947
ENSG00000271736	1.57153e+08	110.492	223517492210930	0.00903192
ENSG00000271643	9.03343	3.1601	25.8229	4.01e-05
ENSG00000271590	959.077	21.1309	43529.9	0.000419994
ENSG00000271584	3.56739	1.62814	7.81647	0.00148337
ENSG00000271579	0.19534	0.0306404	1.24534	0.0840211
ENSG00000271522	9.8515	0.031642	3067.19	0.4348
ENSG00000271390	8.22945	0.481131	140.76	0.145687
ENSG00000271384	7823.4	187.808	325895	2.46061e-06
ENSG00000271347	0.703054	0.429167	1.15173	0.161807
ENSG00000271334	4.40762	2.20998	8.79062	2.53896e-05
ENSG00000271324	8.71477	2.1502	35.321	0.00242823
ENSG00000271314	7.34683	0.027885	1935.66	0.48315
ENSG00000271308	26.0387	0.801128	846.322	0.0664867
ENSG00000271234	0.0871004	0.00724688	1.04686	0.0543716
ENSG00000271218	0.667446	0.380531	1.17069	0.158464
ENSG00000271201	0.218688	0.00664889	7.19283	0.393712
ENSG00000271148	0.157049	0.0128887	1.91364	0.146726
ENSG00000271065	0.0925504	1.49e-08	574898	0.765536
ENSG00000271046	1.78575	0.730411	4.36591	0.203647
ENSG00000271020	4.68543	1.81191	12.1161	0.00144184
ENSG00000270933	1.39947	1.1759	1.66555	0.000153995
ENSG00000270792	858.821	52.5772	14028.4	2.14e-06
ENSG00000270750	1.15567	0.313051	4.26631	0.828118
ENSG00000270704	0.693097	0.408418	1.17621	0.174299
ENSG00000270589	0.113525	0.0118507	1.08752	0.059135
ENSG00000270581	0.533411	0.355885	0.799493	0.00233644
ENSG00000270557	0.153793	0.0168387	1.40464	0.0971387
ENSG00000270482	3.07714	0.797462	11.8737	0.102792
ENSG00000270246	1.00208	0.565034	1.77717	0.994335
ENSG00000270235	1.1154	0.805342	1.54482	0.51105
ENSG00000270190	3.56753e+16	4.07547e+10	3.1229e+22	4.77181e-08
ENSG00000270189	0.87747	0.715726	1.07577	0.208604
ENSG00000270171	0.241095	0.0547471	1.06173	0.0600038
ENSG00000270168	0.436539	0.0145605	13.0878	0.632838
ENSG00000270163	2320192	11.6155	463459000000	0.0185834
ENSG00000270145	43.4346	5.71723	329.978	0.000267239
ENSG00000270141	17.5638	0.261876	1177.99	0.181697
ENSG00000270130	2.07265	0.0220465	194.856	0.753213
ENSG00000270123	8.36016	0.565532	123.587	0.122298
ENSG00000270114	8.82692e-08	1.55755e-29	500236151866765	0.525052
ENSG00000270112	2.92978	1.57105	5.46361	0.000722928
ENSG00000270111	0.98299	0.550288	1.75594	0.953781
ENSG00000270100	0.906202	0.656526	1.25083	0.549204
ENSG00000270090	0.0803635	0.000532372	12.1312	0.32465
ENSG00000270069	4.02318	1.98749	8.1439	0.000109282
ENSG00000270066	1.11351	1.00238	1.23695	0.0450343
ENSG00000270050	18.0467	0.0163904	19870.3	0.418199
ENSG00000270038	2.10563e+09	0.710573	6.2396e+18	0.0536989
ENSG00000270020	0.303167	0.0121123	7.58818	0.467574
ENSG00000270017	0.841431	0.502355	1.40937	0.511789
ENSG00000269985	7.53765	0.469711	120.96	0.153762
ENSG00000269983	1.61018	0.59199	4.37959	0.350794
ENSG00000269976	0.36865	0.0879871	1.54457	0.17219
ENSG00000269974	58.2512	5.01201	677.015	0.00116272
ENSG00000269970	7.44161	1.52561	36.2986	0.0130505
ENSG00000269962	0.265876	0.0702671	1.00602	0.0510418
ENSG00000269954	0.19006	0.0336714	1.07281	0.0600569
ENSG00000269946	3.56691	0.700657	18.1585	0.125636
ENSG00000269942	0.345926	0.115132	1.03938	0.0586029
ENSG00000269936	1.94875	1.27451	2.97967	0.00207294
ENSG00000269927	186457	0.00341368	10184400000000	0.181844
ENSG00000269924	49897.2	24.0072	1.03708e+08	0.00551329
ENSG00000269908	1.25488	0.581443	2.7083	0.562961
ENSG00000269900	1.03385	1.00315	1.0655	0.0304561
ENSG00000269887	2.22985	0.547078	9.0887	0.263305
ENSG00000269792	0.148873	3.51e-05	631.453	0.654925
ENSG00000269720	3.5785	1.0447	12.2577	0.0423992
ENSG00000269707	0.756337	0.556329	1.02825	0.0747188
ENSG00000269680	274998	616.239	1.22718e+08	5.73e-05
ENSG00000269640	1.43937	1.21899	1.69959	1.74e-05
ENSG00000269614	0.812196	0.487795	1.35234	0.423914
ENSG00000269600	2.83413	1.67196	4.80412	0.00010933
ENSG00000269553	1.30319	0.762038	2.22863	0.333395
ENSG00000269489	0.786464	0.375622	1.64667	0.524054
ENSG00000269486	14.1786	4.32536	46.4776	1.19968e-05
ENSG00000269481	1.57712	1.23295	2.01736	0.000286589
ENSG00000269416	1.72519	0.913576	3.25784	0.092706
ENSG00000269387	0.636487	0.21467	1.88716	0.41523
ENSG00000269186	120.544	2.4845e-11	584864129732507	0.747804
ENSG00000268889	7.49968	0.052636	1068.57	0.425854
ENSG00000268873	727.417	0.00064175	8.24521e+08	0.354223
ENSG00000268673	0.696417	0.440252	1.10163	0.122035
ENSG00000268621	0.000457948	5.74305e-07	0.365166	0.024103
ENSG00000268568	0.901933	0.751777	1.08208	0.266605
ENSG00000268555	1.50964	0.986246	2.31081	0.057933
ENSG00000268544	0.00490764	4.45067e-06	5.41153	0.136868
ENSG00000268518	0.773175	0.616898	0.969041	0.0255529
ENSG00000268505	7.69894e+79	2.3249e-14	2.54952e+173	0.0940844
ENSG00000268460	0.203895	0.0494566	0.840597	0.0277908
ENSG00000268416	0.00631793	6.90579e-94	5.78012e+88	0.962201
ENSG00000268318	1.07e-36	4.12e-88	2788250000000000	0.170318
ENSG00000268257	238.032	3.23351e-06	1.75226e+10	0.553776
ENSG00000268186	9.14851	0.647378	129.284	0.101386
ENSG00000268164	1.54687	0.950213	2.51817	0.0793343
ENSG00000268157	126193	464.097	3.43131e+07	4.01075e-05
ENSG00000268001	3.11809	1.86733	5.20664	1.37828e-05
ENSG00000267924	22.443	0.843087	597.435	0.0631658
ENSG00000267922	0.251975	0.0499666	1.27067	0.0949623
ENSG00000267919	26.4888	6.24899	112.283	8.72333e-06
ENSG00000267785	0.722869	0.00343668	152.048	0.90534
ENSG00000267750	0.0691728	0.0141497	0.338161	0.000970044
ENSG00000267737	263.384	6.82505	10164.2	0.00278585
ENSG00000267731	0.0270789	0.000789929	0.92827	0.0453668
ENSG00000267690	0.857555	0.272808	2.69567	0.792571
ENSG00000267683	0.14015	0.0279436	0.702916	0.0169202
ENSG00000267677	21.7986	0.000278324	1.70729e+06	0.591937
ENSG00000267659	1.03e+56	2.93e+24	3.63e+87	0.000501316
ENSG00000267653	0.843949	0.431565	1.65039	0.620021
ENSG00000267651	0.360075	0.0339746	3.81621	0.39641
ENSG00000267626	16.784	8.7e-05	3.23865e+06	0.649672
ENSG00000267612	0.310388	0.0318802	3.02196	0.31367
ENSG00000267583	26.3729	4.40785	157.793	0.000336878
ENSG00000267578	13.853	4.87086e-11	3.9399e+12	0.845128
ENSG00000267568	2.72922	1.4283	5.21504	0.00237371
ENSG00000267567	13384.6	5.81122	3.08278e+07	0.0161517
ENSG00000267551	60647.9	14.2363	2.58366e+08	0.00979957
ENSG00000267528	0.215956	0.0753935	0.618582	0.00430977
ENSG00000267521	3.03083	1.23763	7.42218	0.0152442
ENSG00000267501	280.642	0.000304981	2.58245e+08	0.421075
ENSG00000267488	0.00681769	2.5029e-05	1.85708	0.0812296
ENSG00000267470	0.663384	0.250447	1.75718	0.408946
ENSG00000267462	11.031	6.81254e-09	1.78615e+10	0.824397
ENSG00000267461	658323	752.666	5.75805e+08	0.000105984
ENSG00000267452	544.451	37.9134	7818.53	3.59e-06
ENSG00000267449	0.984459	0.959673	1.00989	0.228636
ENSG00000267413	64647.4	4.94039	845944273	0.0220064
ENSG00000267406	17.7916	2.01137	157.377	0.00964594
ENSG00000267380	0.541043	6.98057e-19	4.19346e+17	0.976683
ENSG00000267375	9.56387e+06	1.16746	7.83477e+13	0.047813
ENSG00000267374	3.55849	1.39409	9.08323	0.00793395
ENSG00000267364	14.5358	1.54005	137.197	0.0194398
ENSG00000267339	0.140481	0.0332092	0.594263	0.00764829
ENSG00000267338	0.405233	0.00239502	68.5646	0.730064
ENSG00000267337	143360043426100	12667.3	1.62245e+24	0.00578409
ENSG00000267334	0.223334	0.0680363	0.733111	0.0134401
ENSG00000267317	0.910909	0.381657	2.17409	0.833484
ENSG00000267288	637.13	0.0341257	1.18953e+07	0.198158
ENSG00000267279	21.2628	6.0778	74.3866	1.71534e-06
ENSG00000267221	0.459768	0.248387	0.851039	0.0133836
ENSG00000267214	2.00486e+08	578.643	6.94634e+13	0.00331063
ENSG00000267194	0.539018	0.322946	0.899655	0.018052
ENSG00000267193	0.644514	0.211744	1.96179	0.439262
ENSG00000267174	6.97958	1.88375	25.8604	0.00364185
ENSG00000267147	5.28639	2.1946	12.734	0.000205395
ENSG00000267143	0.941302	0.217604	4.07184	0.93548
ENSG00000267123	4173.03	4.86139	3.58214e+06	0.0155726
ENSG00000267097	2287.95	5.35881e-09	976841608102727	0.5713
ENSG00000267095	72.4072	1.83646	2854.85	0.0223606
ENSG00000267079	8.70672	3.64152	20.8174	1.13953e-06
ENSG00000267069	1.18433e+06	145.636	9.63115e+09	0.00233232
ENSG00000267045	6.2283	1.52832	25.3819	0.0107196
ENSG00000267028	2.05192	0.011218	375.323	0.786814
ENSG00000267014	0.944002	0.821755	1.08443	0.415408
ENSG00000267013	146220041431994	6.30092e+07	3.39321e+20	1.29236e-05
ENSG00000267006	0.0393756	2.73118e-06	567.68	0.507951
ENSG00000266999	3338.12	0.0177848	6.26547e+08	0.190342
ENSG00000266990	0.00421112	1.82e-15	9743954245	0.70649
ENSG00000266976	3.46095e+32	3547506216990610	3.37651e+49	0.00017412
ENSG00000266970	2.19858	1.28143	3.77214	0.00423237
ENSG00000266968	0.507176	0.275463	0.933799	0.0292653
ENSG00000266928	14.333	2.50737	81.932	0.00275862
ENSG00000266913	3.53712e+07	25270.3	49509415381	2.57e-06
ENSG00000266869	10490	2.2425	4.90704e+07	0.0317717
ENSG00000266835	297.214	4.98266	17728.7	0.00633649
ENSG00000266795	32.3272	2.58558	404.182	0.00699551
ENSG00000266743	1.61488	0.690405	3.77724	0.26897
ENSG00000266709	10.8493	2.35944	49.8873	0.00219315
ENSG00000266578	1.22816	0.725401	2.07938	0.444272
ENSG00000266446	0.857126	3.91e-05	18794.2	0.975883
ENSG00000266397	0.242258	6.1314e-09	9.57184e+06	0.873781
ENSG00000266378	62.145	11.0835	348.447	2.67093e-06
ENSG00000266369	413744	2229.32	7.67876e+07	1.22e-06
ENSG00000266340	556.595	25.5168	12140.9	5.82845e-05
ENSG00000266311	0.751247	0.107505	5.24971	0.773086
ENSG00000266279	2.4097	0.0752087	77.2071	0.619047
ENSG00000266278	3.03952e+33	1.1139e+12	8.29401e+54	0.00220269
ENSG00000266268	2.47869e-06	1.42832e-22	4.30151e+10	0.498678
ENSG00000266102	0.58752	1.30361e-09	2.64787e+08	0.95828
ENSG00000266014	12.6064	0.0215204	7384.67	0.435757
ENSG00000265843	197169000000000	1.1e-11	3.54e+39	0.26724
ENSG00000265766	0.024576	2.01318e-12	3.00013e+08	0.754475
ENSG00000265752	1.83031	0.799976	4.18765	0.152296
ENSG00000265717	0.990336	0.424641	2.30963	0.982068
ENSG00000265702	7.11961	0.0804628	629.966	0.390786
ENSG00000265494	0.00888144	1.00267e-18	7.86697e+13	0.800936
ENSG00000265485	3.91947	0.445086	34.5153	0.218451
ENSG00000265479	9.27087	2.60067	33.0488	0.000595411
ENSG00000265399	13.2639	5.73593	30.6717	1.5e-09
ENSG00000265313	0.813475	0.326307	2.02797	0.65781
ENSG00000265185	1.00539	0.977866	1.03369	0.704302
ENSG00000265055	15.3293	0.743585	316.02	0.0770494
ENSG00000265010	0.421116	0.0178026	9.9614	0.59209
ENSG00000264985	0.471267	0.0125593	17.6835	0.684174
ENSG00000264868	117.351	3.33153	4133.61	0.00873662
ENSG00000264860	0.31136	0.121559	0.797516	0.0150389
ENSG00000264734	1.39494	1.16673	1.66778	0.000260443
ENSG00000264705	1.92178e+08	1843.66	2.0032e+13	0.00121434
ENSG00000264673	0.691114	0.188081	2.53954	0.577941
ENSG00000264666	166.471	0.0646039	428959	0.201831
ENSG00000264515	0.489063	0.0757826	3.15617	0.45215
ENSG00000264491	0.013725	0.000655443	0.287403	0.00572004
ENSG00000264486	6.28692e-05	5.26853e-08	0.0750215	0.00743959
ENSG00000264458	0.41056	0.199864	0.843369	0.0153607
ENSG00000264345	1.56739	0.9053	2.7137	0.108556
ENSG00000264269	0.0737252	1.26748e-05	428.834	0.555498
ENSG00000264260	5984.98	0.00395737	9.05145e+09	0.230937
ENSG00000264215	0.021578	0.00033494	1.39013	0.0710786
ENSG00000264212	7.37614	1.32549e-11	4.1047e+12	0.884857
ENSG00000264167	0.000538395	2.40695e-06	0.12043	0.00639563
ENSG00000264067	282.561	3.62989e-08	2.19954e+12	0.627185
ENSG00000264026	9.45201	0.689596	129.555	0.092624
ENSG00000264016	2.41475	1.67293	3.48552	2.50267e-06
ENSG00000263934	1.01547	0.994033	1.03737	0.158464
ENSG00000263906	0.565117	0.240076	1.33024	0.191332
ENSG00000263893	213.926	1.16892e-05	3.91513e+09	0.529427
ENSG00000263674	0.0139028	0.000472057	0.409456	0.0132371
ENSG00000263667	2.63707	0.146425	47.4928	0.510917
ENSG00000263508	34.1791	5.45293	214.235	0.000162484
ENSG00000263450	8.47208e+06	4.3727e-23	1.64146e+36	0.642909
ENSG00000263429	23.7737	2.00191	282.326	0.0120819
ENSG00000263400	3.06588	1.98367	4.73849	4.57e-07
ENSG00000263317	0.000396512	5.67e-09	27.7202	0.168744
ENSG00000263305	1.03139	0.688392	1.54529	0.880896
ENSG00000263293	11.6711	1.9265	70.7057	0.00750906
ENSG00000263154	0.0125595	0.000335452	0.470236	0.0178763
ENSG00000263105	678.49	2.19307	209910	0.0258561
ENSG00000263080	62.9057	2.42e-05	1.6363e+08	0.582638
ENSG00000263033	0.287021	0.04814	1.71128	0.170622
ENSG00000262951	0.934164	0.160461	5.43849	0.939601
ENSG00000262920	0.00530057	8.41e-11	334115	0.567418
ENSG00000262877	1.02496	0.951262	1.10437	0.517282
ENSG00000262768	2.37004e+08	26389.8	2128500000000	3.3e-05
ENSG00000262362	0.00646587	0.00012591	0.332041	0.0121217
ENSG00000262339	0.12594	2.17787e-17	728270045338889	0.910909
ENSG00000262267	282.205	23.4989	3389.07	8.6178e-06
ENSG00000262223	0.693288	0.524922	0.915657	0.00985865
ENSG00000262179	8.75032	0.0171676	4460.05	0.495252
ENSG00000262074	0.992891	0.788674	1.24999	0.951577
ENSG00000262006	0.0270903	0.00150795	0.486675	0.0143399
ENSG00000261996	0.728787	0.149739	3.54705	0.695177
ENSG00000261924	0.00219327	4.08234e-07	11.7835	0.162389
ENSG00000261889	15.7961	4.29081	58.1518	3.32048e-05
ENSG00000261801	6.58302	2.56486	16.8961	8.91e-05
ENSG00000261760	13114.1	0.308059	5.58265e+08	0.0812548
ENSG00000261728	0.00207436	1.37929e-07	31.1971	0.208058
ENSG00000261713	8.69e-09	7.99e-15	0.00945561	0.00886529
ENSG00000261710	1.99355	0.832589	4.77337	0.121456
ENSG00000261695	1.78671e+27	8.05788e-38	3.96174e+91	0.406486
ENSG00000261690	57.3079	0.150212	21863.7	0.181911
ENSG00000261685	0.959202	0.917187	1.00314	0.0683404
ENSG00000261669	0.0592816	0.0024437	1.43811	0.0824497
ENSG00000261634	10.0083	1.24e-07	8.09466e+08	0.804181
ENSG00000261618	8.82289e+07	33971.9	2.2914e+11	5.09377e-06
ENSG00000261617	0.2098	0.00523739	8.40423	0.406891
ENSG00000261600	0.665033	0.397978	1.11129	0.119434
ENSG00000261595	141750	3.94e-08	5.10029e+17	0.421318
ENSG00000261541	2.74748e+09	6.07602e-06	1.24237e+24	0.206827
ENSG00000261538	1.08745e+08	7.78609	1518790000000000	0.0274919
ENSG00000261521	1723.22	2.81043	1.0566e+06	0.0228759
ENSG00000261519	0.000543017	2.34e-08	12.5852	0.142618
ENSG00000261502	295.849	1.73139e-05	5.05526e+09	0.503094
ENSG00000261496	0.879164	0.735882	1.05035	0.155953
ENSG00000261478	0.914298	0.818369	1.02147	0.113123
ENSG00000261472	0.0143486	7.98693e-05	2.57774	0.109058
ENSG00000261466	1.77293e+07	2.39e-11	1.32e+25	0.42661
ENSG00000261404	4.03e-08	6.61e-15	0.245642	0.0326723
ENSG00000261399	0.717674	0.281399	1.83034	0.487382
ENSG00000261390	6.43769	0.18826	220.142	0.301455
ENSG00000261382	4.0469e-17	2.83846e-92	5.76982e+58	0.669005
ENSG00000261374	0.921451	0.532354	1.59494	0.770101
ENSG00000261366	0.629313	0.159536	2.48241	0.50834
ENSG00000261340	1.48468	0.618795	3.5622	0.376131
ENSG00000261329	1.32337	0.745699	2.34856	0.338392
ENSG00000261327	2.03071	0.441598	9.33828	0.362828
ENSG00000261325	0.759095	0.270168	2.13284	0.601029
ENSG00000261316	0.746204	0.0765809	7.27101	0.801015
ENSG00000261305	0.0393021	2.17e-06	710.313	0.517542
ENSG00000261298	5.64341e+27	6.08789e-09	5.23138e+63	0.130465
ENSG00000261295	1.1899	1.09677	1.29092	2.89449e-05
ENSG00000261292	1.18169	0.886645	1.57492	0.25467
ENSG00000261260	14.6115	1.52009e-39	1.40451e+41	0.954471
ENSG00000261244	73727.4	200.142	2.71593e+07	0.000201144
ENSG00000261227	0.248735	0.101061	0.612195	0.00246336
ENSG00000261226	2.65138	0.000558888	12578.2	0.821375
ENSG00000261222	3.43262e+10	56390.8	2.08951e+16	0.000357199
ENSG00000261213	0	0	Inf	0.997597
ENSG00000261211	6687.69	9.68762	4.61674e+06	0.00827091
ENSG00000261195	0.581202	0.379962	0.889026	0.0123357
ENSG00000261186	0.68713	0.357131	1.32206	0.261096
ENSG00000261170	364.156	5.38912	24606.9	0.00607822
ENSG00000261168	0.050881	0.00848374	0.305157	0.00111955
ENSG00000261158	2609.89	0.0273544	2.49011e+08	0.178697
ENSG00000261156	1.86e-13	3.39e-43	1.02552e+17	0.40152
ENSG00000261122	5.46826e-22	1.16116e-72	2.57517e+29	0.410854
ENSG00000261117	841.413	2.84474	248872	0.020335
ENSG00000261105	8.88025	1.37902	57.1846	0.0215525
ENSG00000261103	58.5582	1.11798	3067.21	0.0438858
ENSG00000261097	7095410055	1.32e-06	3.8e+25	0.219634
ENSG00000261096	0.374226	0.00697	20.0925	0.628644
ENSG00000261087	0.915273	0.737808	1.13542	0.420784
ENSG00000261083	5.13057e+08	817.725	321901973789490	0.00323351
ENSG00000261039	2.72975e+06	220.113	33853308953	0.00205873
ENSG00000261037	1.93693	0.38912	9.64154	0.419476
ENSG00000261036	0.020726	1.60542e-15	2.67574e+11	0.8013
ENSG00000261008	0.594054	0.405341	0.870624	0.00757699
ENSG00000260997	8963.03	199.423	402842	2.76781e-06
ENSG00000260990	0.507658	0.121983	2.11272	0.351412
ENSG00000260989	4.36942e-08	5.17633e-18	368.829	0.146183
ENSG00000260981	1.60291	1.15577	2.22305	0.00469145
ENSG00000260979	70.6999	0.637577	7839.79	0.0762927
ENSG00000260978	0.853884	0.678804	1.07412	0.177267
ENSG00000260958	7.16987e+08	1.36554	3.76459e+17	0.0465496
ENSG00000260944	2376.86	33.7376	167452	0.000342597
ENSG00000260938	0.874833	0.313181	2.44374	0.798616
ENSG00000260932	0.000139068	3.29634e-09	5.8671	0.102188
ENSG00000260922	2.10023e+08	14150.8	3.11712e+12	9.22196e-05
ENSG00000260918	0.898403	0.783651	1.02996	0.12439
ENSG00000260917	0.564155	0.367148	0.866873	0.00900658
ENSG00000260868	3.64101	0.0163486	810.891	0.639409
ENSG00000260857	21144.9	6.09104	7.34039e+07	0.0166496
ENSG00000260850	1.33314	0.788952	2.25269	0.28269
ENSG00000260838	0.467393	0.0639865	3.4141	0.453453
ENSG00000260837	1.00692	0.833345	1.21666	0.94302
ENSG00000260833	4419.96	127.793	152873	3.43684e-06
ENSG00000260831	7.2e-07	4.92e-12	0.105394	0.019766
ENSG00000260807	0.989991	0.981153	0.998909	0.0279046
ENSG00000260802	0.680613	0.00838215	55.2644	0.863821
ENSG00000260777	5.98957e-06	9.55065e-10	0.0375629	0.00702651
ENSG00000260769	4.45353e-06	6.08329e-11	0.32604	0.0310782
ENSG00000260756	0.249477	1.6784e-42	3.70823e+40	0.977101
ENSG00000260725	398.089	2.23024e-12	7.10571e+16	0.72067
ENSG00000260701	6.82308e+08	11334.1	4.10746e+13	0.00029172
ENSG00000260671	1.33324	0.0530742	33.4914	0.861186
ENSG00000260664	0.800643	0.681119	0.941141	0.00703153
ENSG00000260655	1.08135	0.828108	1.41205	0.565615
ENSG00000260634	0.243305	0.0762462	0.776398	0.0169651
ENSG00000260633	0.281173	0.0574006	1.37731	0.117565
ENSG00000260618	0.000653673	1.36189e-06	0.313748	0.0199141
ENSG00000260614	0.015578	0.000471193	0.515021	0.0197154
ENSG00000260613	1.07478e-05	1.81579e-09	0.0636169	0.00983445
ENSG00000260611	29.6685	0.0984871	8937.43	0.244393
ENSG00000260608	0.000746075	4.26526e-06	0.130503	0.00627977
ENSG00000260604	0.795321	0.163803	3.86157	0.776358
ENSG00000260603	0.0537082	8.14243e-05	35.4264	0.377304
ENSG00000260597	6.50242e+13	2.18261e+07	1.9372e+20	2.89261e-05
ENSG00000260583	0.452313	0.244015	0.838419	0.0117465
ENSG00000260577	0.485278	0.197644	1.19151	0.114649
ENSG00000260523	0.113566	0.00151595	8.50775	0.323255
ENSG00000260517	227.9	17.66	2941.02	3.18e-05
ENSG00000260496	0.14247	0.0166944	1.21585	0.0748626
ENSG00000260492	0.32576	0.13593	0.780693	0.0118985
ENSG00000260487	4.068	1.53089	10.8098	0.00489285
ENSG00000260473	5.74657	5.36e-08	6.15635e+08	0.852948
ENSG00000260454	6.23018e+06	225.684	1.71989e+11	0.00271184
ENSG00000260447	1.00965	0.577849	1.76411	0.973098
ENSG00000260433	2265.14	1.61309e-18	3.18075e+24	0.755836
ENSG00000260422	0.118168	6.32e-06	2208.18	0.670416
ENSG00000260418	1.04994	0.918439	1.20027	0.475341
ENSG00000260412	0.876995	0.285134	2.6974	0.818895
ENSG00000260411	0.203813	0.00394872	10.5198	0.429259
ENSG00000260409	0.342226	0.078947	1.48351	0.151885
ENSG00000260396	0.865242	0.566931	1.32052	0.502196
ENSG00000260390	147116201895689	0.0918967	2.35516e+29	0.0678013
ENSG00000260352	348333	244.847	4.95558e+08	0.000571274
ENSG00000260328	1.05383	0.777551	1.42828	0.735359
ENSG00000260322	2.83108e+44	9.35099e-83	8.5713e+170	0.490929
ENSG00000260310	3.28781e+06	9.79e-09	1.1e+21	0.379239
ENSG00000260288	667.772	0.000242984	1835179859	0.38991
ENSG00000260265	321434958809717	9.38876e-11	1.10047e+39	0.246491
ENSG00000260249	1.07247	0.936068	1.22875	0.313425
ENSG00000260248	0.886714	0.804297	0.977577	0.0157096
ENSG00000260196	0.52173	0.308354	0.882759	0.0153205
ENSG00000260176	0.200489	0.0245367	1.63819	0.133766
ENSG00000260166	1.13653	0.886647	1.45684	0.312367
ENSG00000260163	0.00221433	7.14843e-06	0.68592	0.0367271
ENSG00000260162	1.69663	0.331363	8.68702	0.525808
ENSG00000260156	1.10241e-05	1.52233e-13	798.318	0.21636
ENSG00000260141	6.47e-13	5.42e-37	772537000000	0.321078
ENSG00000260135	52.9322	7.11055	394.037	0.000106555
ENSG00000260132	0.052905	0.000480678	5.8229	0.220411
ENSG00000260118	0.777029	0.636013	0.949311	0.0135462
ENSG00000260073	1.04402e+46	5.55867e-16	1.96084e+107	0.141021
ENSG00000260070	0.888314	0.694181	1.13674	0.346549
ENSG00000260060	0.499148	0.122525	2.03345	0.332246
ENSG00000260057	4.31339	2.12339	8.76211	5.28979e-05
ENSG00000260052	4.6648	0.0060424	3601.27	0.649852
ENSG00000260009	1.79143e+17	4.41125e-10	7.27512e+43	0.203781
ENSG00000259994	0.256619	0.0962693	0.68405	0.00654686
ENSG00000259974	34.6669	0.014559	82546.4	0.371427
ENSG00000259969	0.921139	0.849964	0.998273	0.0452758
ENSG00000259935	0.0125019	6.13544e-06	25.4746	0.259683
ENSG00000259929	0.0669755	1.2e-10	3.73406e+07	0.792472
ENSG00000259920	0.186287	0.0745104	0.465744	0.000325233
ENSG00000259907	1.47724e-10	2.14121e-30	1.01916e+10	0.331447
ENSG00000259905	1.66229	1.21462	2.27496	0.00150115
ENSG00000259888	0.362085	0.101365	1.2934	0.117842
ENSG00000259869	0.476098	0.203006	1.11657	0.0879271
ENSG00000259847	3.5022e+12	1.82358e+06	6.72601e+18	9.11897e-05
ENSG00000259840	0.393423	0.18792	0.82366	0.0133396
ENSG00000259817	1.02e-13	5.16e-29	201.743	0.0959853
ENSG00000259806	0.899251	0.829257	0.975154	0.0102135
ENSG00000259796	0.987576	0.903022	1.08005	0.784262
ENSG00000259762	0.661846	0.475573	0.921079	0.0143863
ENSG00000259761	18.3887	0.0232002	14575	0.392594
ENSG00000259760	13.6517	1.38525	134.538	0.0251477
ENSG00000259724	3.20216e+06	6.24e-12	1.64e+24	0.471556
ENSG00000259715	0.669793	0.406633	1.10326	0.115482
ENSG00000259714	0.95692	0.532199	1.72059	0.883047
ENSG00000259704	1.59831	0.620783	4.11513	0.331114
ENSG00000259676	0.223514	3.74255e-05	1334.88	0.735562
ENSG00000259675	1.92977	0.140501	26.5052	0.622863
ENSG00000259647	2.80914	0.930304	8.48245	0.0669757
ENSG00000259641	2.2372e-09	4.42145e-20	113.2	0.113217
ENSG00000259631	9.46661	0.000490026	182881	0.655301
ENSG00000259616	1.12371	0.734105	1.72007	0.59131
ENSG00000259596	0.431209	3.75e-06	49556.9	0.887483
ENSG00000259590	19.2994	3.15114	118.201	0.00136837
ENSG00000259542	266243	493.233	1.43716e+08	9.94926e-05
ENSG00000259514	5067.49	284.589	90233.6	6.39e-09
ENSG00000259485	5.60983e+16	3.24397	9.70114e+32	0.0432122
ENSG00000259473	2315.86	5.17276e-13	1.03682e+19	0.673492
ENSG00000259457	0.0260323	0.000940356	0.720665	0.0312949
ENSG00000259446	1.62251	1.21627	2.16442	0.000996314
ENSG00000259430	2.4589e+07	0.000167672	3.60596e+18	0.194541
ENSG00000259426	2.85729	1.15505	7.06818	0.0230938
ENSG00000259423	3.52e-09	2.57e-26	4.81081e+08	0.333581
ENSG00000259416	0.564664	0.365291	0.872852	0.0101132
ENSG00000259407	0.922169	0.842847	1.00896	0.0774511
ENSG00000259383	0.857051	0.559788	1.31217	0.477814
ENSG00000259366	0.771522	0.569926	1.04443	0.0932201
ENSG00000259361	2677.27	0.953601	7.51654e+06	0.0513867
ENSG00000259354	6.21e+21	6255150000000	6.17e+30	2.06e-06
ENSG00000259342	3.11169e+06	1424.81	6795724505	0.000138373
ENSG00000259296	3.91446e-05	8.38107e-08	0.0182829	0.00121199
ENSG00000259293	1.72e+30	2177708779	1.35e+51	0.00457083
ENSG00000259284	28.4411	0.0671504	12046	0.278006
ENSG00000259280	1.54995	0.178913	13.4274	0.69077
ENSG00000259275	703.285	34.921	14163.7	1.88e-05
ENSG00000259255	0.704927	0.187623	2.64851	0.604633
ENSG00000259245	0.00448798	2.66483e-09	7558.46	0.459849
ENSG00000259244	0.754295	0.46659	1.2194	0.249912
ENSG00000259238	11.5397	0.0617669	2155.92	0.359384
ENSG00000259234	1.04524	0.182887	5.97379	0.960321
ENSG00000259225	810.244	1.01836	644662	0.0493793
ENSG00000259221	17.167	3.82404	77.0668	0.000206762
ENSG00000259218	0.689796	0.448004	1.06209	0.0917138
ENSG00000259212	0.525527	0.011533	23.9468	0.741277
ENSG00000259203	2.9912	1.63986	5.45611	0.000353158
ENSG00000259168	1.17913	0.624003	2.22809	0.611816
ENSG00000259150	550.036	0.0109565	2.76128e+07	0.253202
ENSG00000259146	4.33685	1.47358	12.7637	0.00772406
ENSG00000259130	0.00200625	2.09945e-06	1.91719	0.0760514
ENSG00000259093	3.62902	1.04344	12.6215	0.0426801
ENSG00000259084	2.28905e+09	16.1147	3.25152e+17	0.0244364
ENSG00000259081	0.831845	0.506787	1.3654	0.466512
ENSG00000259069	0.795811	0.00158205	400.313	0.942633
ENSG00000259062	1124.42	16.4518	76849.6	0.00111725
ENSG00000259054	0.0452706	0.000220692	9.28635	0.254496
ENSG00000259042	0.57169	0.144113	2.26787	0.426436
ENSG00000259038	1.0789	0.963921	1.2076	0.18655
ENSG00000259017	0.179233	0.0326465	0.984012	0.0478707
ENSG00000259004	4.12509	0.913017	18.6375	0.0655196
ENSG00000259001	1.01102	1.00206	1.02006	0.0158019
ENSG00000258976	5.24488e+11	594554	4.62678e+17	0.000111801
ENSG00000258943	1.56373	1.21744	2.00853	0.000464476
ENSG00000258938	1.03322	0.225173	4.74103	0.966462
ENSG00000258927	1.94443e+20	1.61349e-08	2.34325e+48	0.156749
ENSG00000258926	0.88345	0.794708	0.982101	0.0217694
ENSG00000258918	0.0697166	0.00148353	3.27623	0.175149
ENSG00000258914	11.0403	0.101569	1200.06	0.315415
ENSG00000258910	1.87649	1.08463	3.24645	0.0244203
ENSG00000258909	3.5547e+06	0.285113	4.43188e+13	0.070384
ENSG00000258903	0.875749	0.527016	1.45524	0.608622
ENSG00000258897	4867127948	7.75e-12	3.06e+30	0.36129
ENSG00000258884	3.57763	0.930876	13.7499	0.0634981
ENSG00000258882	0.232988	0.000862142	62.9635	0.610107
ENSG00000258871	68.7749	7.02588	673.224	0.000277986
ENSG00000258867	3.09969	0.049492	194.134	0.592001
ENSG00000258861	1.31016e+18	0.160338	1.07e+37	0.0604389
ENSG00000258821	15.4614	1.9787	120.814	0.00903946
ENSG00000258815	243534	1.28e-12	4.65e+22	0.541236
ENSG00000258803	1.32652e+30	0.255291	6.89278e+60	0.0545898
ENSG00000258793	376355514	8.25497	1.71586e+16	0.0281953
ENSG00000258791	1.38577e+11	7.28042e-12	2.6377e+33	0.327011
ENSG00000258776	1248.97	1.71798e-07	9080036198404	0.538268
ENSG00000258773	0.00668723	5.27049e-20	848479652767075	0.803194
ENSG00000258754	1.24102	1.01089	1.52355	0.0390682
ENSG00000258748	0.224069	0.0236324	2.12449	0.192448
ENSG00000258733	1.90429	1.29963	2.79027	0.000951271
ENSG00000258717	3.73486	1.95475	7.13605	6.63551e-05
ENSG00000258711	18.8552	4.72687	75.2118	3.17701e-05
ENSG00000258710	7.71885e-18	5.12312e-31	0.000116298	0.0109237
ENSG00000258696	1.14252	0.632548	2.06363	0.658723
ENSG00000258694	0.000579851	1.12759e-17	2.98183e+10	0.643599
ENSG00000258675	1.44233	1.23045	1.6907	6.23856e-06
ENSG00000258670	1.96873	0.500355	7.74626	0.332438
ENSG00000258667	2.13526	1.10533	4.12486	0.0239422
ENSG00000258654	0.000179515	3.67943e-11	875.837	0.272332
ENSG00000258642	0.00219827	2.10237e-06	2.29853	0.084467
ENSG00000258602	126457	0.388369	41175429849	0.0696892
ENSG00000258584	3.51819	1.9848	6.23624	1.65e-05
ENSG00000258583	517.465	0.609337	439446	0.0693702
ENSG00000258569	0.311209	0.0629237	1.53919	0.152371
ENSG00000258548	1.08464	1.01262	1.16178	0.0204588
ENSG00000258535	1.03385e-10	3.51953e-22	30.369	0.0878954
ENSG00000258534	194.371	0.60445	62503.4	0.0736066
ENSG00000258489	2.54582e+11	18571.2	3.48992e+18	0.00173457
ENSG00000258476	12.3127	0.251589	602.584	0.205949
ENSG00000258471	0.0597425	0.00199196	1.79179	0.104407
ENSG00000258461	0.00754081	8.87997e-06	6.4036	0.155509
ENSG00000258451	0.851044	0.0555941	13.0279	0.907759
ENSG00000258441	0.873974	0.788594	0.968598	0.0102208
ENSG00000258433	0.761077	2.23108e-23	2.59622e+22	0.991771
ENSG00000258425	10.1629	0.982704	105.103	0.0517357
ENSG00000258422	0.0170713	6.02902e-05	4.8338	0.157657
ENSG00000258410	0.021741	0.000334151	1.41454	0.0723085
ENSG00000258404	4.72171	0.0242888	917.895	0.563752
ENSG00000258403	0.930227	0.646315	1.33885	0.697058
ENSG00000258380	0.0122783	4.16696e-14	3.61793e+09	0.744014
ENSG00000258364	0.155951	0.00175327	13.8717	0.417083
ENSG00000258342	0.660378	0.464051	0.939765	0.021162
ENSG00000258285	0.224494	4.52e-06	11150.4	0.786559
ENSG00000258274	3.26945	1.92815	5.54381	1.1e-05
ENSG00000258199	0.63337	0.0608826	6.58904	0.702325
ENSG00000258183	76.7715	0.0951572	61938.1	0.203676
ENSG00000258178	0.759411	0.332025	1.73693	0.514414
ENSG00000258162	0.15801	0.0210484	1.18618	0.0728198
ENSG00000258131	176.636	0.175387	177894	0.142496
ENSG00000258125	5.47104e-09	8.79651e-36	3.40274e+18	0.545604
ENSG00000258114	0.934404	0.640447	1.36328	0.724817
ENSG00000258101	7.53331	0.556672	101.947	0.128699
ENSG00000258100	0.808476	0.00203892	320.579	0.944472
ENSG00000258088	0.00521371	6.00205e-10	45289.2	0.519044
ENSG00000258077	0.165205	8.01e-06	3409	0.722422
ENSG00000258017	6.95448	0.519237	93.1458	0.142945
ENSG00000257986	2821.99	21.7611	365957	0.0013703
ENSG00000257953	1.65063	1.18415	2.30089	0.00310274
ENSG00000257935	0.818444	0.679165	0.986286	0.035287
ENSG00000257920	1.14745	0.107603	12.2362	0.909318
ENSG00000257910	0.179514	2.66e-07	120933	0.801947
ENSG00000257904	5.6189e+06	0.233068	135462718299746	0.0731281
ENSG00000257878	0.00825345	1.84e-11	3.71028e+06	0.636992
ENSG00000257877	0.193662	0.0571846	0.655857	0.00834675
ENSG00000257863	1.50569e-06	1.29707e-26	174786621177382	0.56954
ENSG00000257829	1.92152	0.293149	12.5952	0.49598
ENSG00000257817	4.62772e+07	3.96e-18	5.4e+32	0.548945
ENSG00000257747	9.0343e-49	1.82653e-143	4.4685e+46	0.320024
ENSG00000257735	0.374003	0.0625658	2.2357	0.28101
ENSG00000257718	2.92254	1.39819	6.10878	0.00435823
ENSG00000257703	0.489345	0.275204	0.87011	0.0149425
ENSG00000257702	2.59462	1.92526	3.4967	3.78e-10
ENSG00000257647	0.921457	0.806543	1.05274	0.228726
ENSG00000257605	4.07984	1.69264	9.83381	0.00173356
ENSG00000257588	2.1558	0.418237	11.1121	0.358564
ENSG00000257585	0.692324	0.437354	1.09594	0.116637
ENSG00000257582	2.19313e+18	1.67e-36	2.88e+72	0.506536
ENSG00000257530	0.0721318	8.9e-11	5.84821e+07	0.801649
ENSG00000257467	0.00270055	6.51446e-06	1.11951	0.0544482
ENSG00000257434	0.480923	0.0447977	5.16291	0.545517
ENSG00000257398	0.395741	0.00689053	22.7285	0.653761
ENSG00000257346	5.3374	0.183909	154.902	0.32977
ENSG00000257252	4054.75	5.28348	3.11177e+06	0.0142428
ENSG00000257228	0.000185817	6.42e-28	5.37741e+19	0.755284
ENSG00000257219	2.53567	1.02657	6.26317	0.0437153
ENSG00000257185	1.08958	0.522275	2.27311	0.819123
ENSG00000257155	0.0686863	3.57378e-12	1.32012e+09	0.824564
ENSG00000257151	0.953874	0.89267	1.01928	0.162805
ENSG00000257139	1.81812	1.08365	3.05041	0.0235595
ENSG00000257114	63.6259	9.70183	417.267	1.5e-05
ENSG00000257095	2.54e-06	1.35e-17	478954	0.330771
ENSG00000257048	4077.21	0.000594238	27974775296	0.300634
ENSG00000256994	0.491612	4.65887e-05	5187.59	0.880587
ENSG00000256982	0.73786	0.201704	2.69919	0.645941
ENSG00000256973	0.73956	0.204669	2.67235	0.645305
ENSG00000256971	0.930242	0.479246	1.80565	0.83079
ENSG00000256948	6.62281	3.23406	13.5624	2.34811e-07
ENSG00000256947	0.00673203	1.5567e-08	2911.31	0.450077
ENSG00000256925	0.591221	0.369205	0.946742	0.0286853
ENSG00000256884	0.0430241	5.7782e-05	32.0354	0.351112
ENSG00000256862	0.00187148	2.39008e-07	14.6541	0.169731
ENSG00000256824	0.138766	0.047904	0.401972	0.000273253
ENSG00000256751	3.09325	1.73587	5.51205	0.000127618
ENSG00000256750	9.6991e-225	0	Inf	0.997775
ENSG00000256746	0.0142212	0.000701527	0.288287	0.00560438
ENSG00000256732	6.99102	0.503243	97.1188	0.147483
ENSG00000256725	1.49948	0.87903	2.55788	0.137074
ENSG00000256717	3.29741e+06	3615.23	3007538497	1.59e-05
ENSG00000256705	0.00220726	6.9161e-06	0.704446	0.037612
ENSG00000256694	1.59735	0.843945	3.02332	0.150223
ENSG00000256571	9.64917e+06	0.0415521	2240717318852050	0.101771
ENSG00000256564	4.47939	1.08961	18.4148	0.0376224
ENSG00000256540	3.50406	1.12603	10.9042	0.030396
ENSG00000256513	1.3248e-05	1.09619e-16	1.6011e+06	0.388316
ENSG00000256481	0.182264	0.0706564	0.470163	0.000430156
ENSG00000256389	1.28584e+06	1.04217e-46	1.58648e+58	0.818199
ENSG00000256360	0.0821063	0.0133521	0.504898	0.00698833
ENSG00000256325	394.655	2.03584	76505	0.0261145
ENSG00000256315	1.37214e-33	1.22873e-74	1.53229e+08	0.116618
ENSG00000256312	0.420891	0.0584477	3.0309	0.390272
ENSG00000256273	4.3806e+07	927.213	2.0696e+12	0.00135482
ENSG00000256268	5.24545	1.70416	16.1456	0.00386142
ENSG00000256256	2.86347e+16	5.49822e+07	1.49129e+25	0.000215284
ENSG00000256248	0.0795009	0.00427867	1.47718	0.0894538
ENSG00000256234	3.64776	0.606628	21.9346	0.1574
ENSG00000256226	4734.9	17.8852	1.25351e+06	0.0029473
ENSG00000256209	1.40263	0.156714	12.5539	0.762212
ENSG00000256193	0.993555	0.777762	1.26922	0.958725
ENSG00000256166	0	0	Inf	0.996765
ENSG00000256149	5.34182e-26	1.99698e-74	1.42891e+23	0.306389
ENSG00000256128	42.0808	4.31249	410.619	0.00129362
ENSG00000256071	0.312121	2.64e-37	3.69e+35	0.978081
ENSG00000256050	1.21301	0.17695	8.31536	0.844128
ENSG00000256008	0.672631	0.324211	1.39549	0.286877
ENSG00000256006	23.3658	0.753579	724.492	0.0720986
ENSG00000255921	6.94311e+08	4866.13	99065900000000	0.000773728
ENSG00000255916	0.516345	0.187578	1.42134	0.200756
ENSG00000255774	217335000000	4.44341	1.06e+22	0.0376425
ENSG00000255772	1.12925	1.04759	1.21726	0.00150297
ENSG00000255750	6.57576	0.336525	128.491	0.21429
ENSG00000255745	40.1652	0.00374938	430270	0.435365
ENSG00000255693	1.64537	1.19061	2.27385	0.00255331
ENSG00000255670	0.0390015	0.00598302	0.254238	0.000694468
ENSG00000255650	0.182219	0.0507972	0.653653	0.00899225
ENSG00000255618	0.730611	0.558005	0.956608	0.0224558
ENSG00000255528	1.81768	0.50719	6.51426	0.358851
ENSG00000255462	0.608104	0.0004941	748.412	0.89102
ENSG00000255440	3.90434e+07	0.178251	8551937856015970	0.0744299
ENSG00000255399	0.97946	0.679113	1.41264	0.911559
ENSG00000255372	3.13678	1.1458	8.58734	0.0260912
ENSG00000255371	0.000671493	6.61978e-21	6.81144e+13	0.714601
ENSG00000255367	0.00737579	9.44e-05	0.576255	0.0272552
ENSG00000255366	0.454648	0.301197	0.686279	0.000175457
ENSG00000255362	0.551641	0.141172	2.15559	0.392306
ENSG00000255354	0.0136732	0.000131209	1.42487	0.0702019
ENSG00000255327	2510.74	0.0275677	2.28667e+08	0.179075
ENSG00000255325	1.26515e-06	1.4824e-18	1.07974e+06	0.332617
ENSG00000255323	4.7e-62	6.38e-134	34688635783	0.094423
ENSG00000255318	4.52206e-05	4.65994e-09	0.438825	0.0326948
ENSG00000255308	8.96e-27	9.48e-81	8.48e+27	0.344231
ENSG00000255269	3.92326e+11	0.00978661	1.57276e+25	0.0948307
ENSG00000255160	8.72439e+07	0.000545409	1.39556e+19	0.164801
ENSG00000255133	2.00273	0.0285629	140.424	0.748761
ENSG00000255124	24.0721	1.60775	360.419	0.0212304
ENSG00000255120	0.00272345	1.61499e-05	0.459271	0.0239843
ENSG00000255094	1.83678e+13	3.29424e+06	1.02414e+20	0.000116427
ENSG00000255090	38.3234	5.62214	261.233	0.000196702
ENSG00000255084	12.7033	1.18892	135.731	0.0354531
ENSG00000255082	0.260199	0.00393186	17.2191	0.529077
ENSG00000255031	2.75069	1.46325	5.17092	0.00167819
ENSG00000255021	8.68031	1.32052e-06	5.70591e+07	0.787308
ENSG00000255020	0.579783	0.44619	0.753376	4.52e-05
ENSG00000255002	1.20898e+06	311.665	4.68979e+09	0.000894145
ENSG00000254973	5.71998	1.7173	19.052	0.00449971
ENSG00000254966	0.306776	0.154505	0.609113	0.00073386
ENSG00000254946	3489.78	37.1715	327632	0.000431342
ENSG00000254919	1.0187	0.816277	1.27132	0.869806
ENSG00000254854	1.56987	0.887494	2.77692	0.121186
ENSG00000254810	4.66155	1.23763	17.5577	0.0229022
ENSG00000254802	2.26267	1.34064	3.81881	0.00223031
ENSG00000254789	0.00234377	3.62e-13	1.51836e+07	0.59931
ENSG00000254777	7.41847	2.02245	27.2114	0.00251024
ENSG00000254774	0.149819	0.0187488	1.19718	0.0734148
ENSG00000254768	26.5215	1.80893	388.844	0.0167292
ENSG00000254733	3645.57	4.58438e-06	2.89902e+12	0.432845
ENSG00000254699	12672.4	0.0588746	2.72766e+09	0.131584
ENSG00000254670	2.67845	0.710022	10.104	0.14583
ENSG00000254664	0.560644	0.0776498	4.04794	0.566158
ENSG00000254662	1.86592	0.176649	19.7095	0.604035
ENSG00000254639	5590.6	0.908586	3.43994e+07	0.052571
ENSG00000254630	0.0125687	1.62095e-16	9.74572e+11	0.788537
ENSG00000254622	0.0534324	0.000360203	7.92615	0.250806
ENSG00000254620	20053.4	12.1515	3.30939e+07	0.00877592
ENSG00000254615	1.04765	0.937577	1.17066	0.411111
ENSG00000254605	1.52906e+12	610200	3.83156e+18	0.000189949
ENSG00000254577	0.548157	0.0581164	5.17024	0.599534
ENSG00000254560	13.273	0.461998	381.326	0.131236
ENSG00000254554	7095.2	23.2755	2.16287e+06	0.00237786
ENSG00000254532	0.00285893	3.11e-05	0.262871	0.0111117
ENSG00000254528	0.560644	0.380971	0.825055	0.00333016
ENSG00000254526	3.37e+24	3.67954e+06	3.09e+42	0.00744178
ENSG00000254489	8.2932	3.72873	18.4452	2.14e-07
ENSG00000254486	2.47e-12	2.75e-41	2.21329e+17	0.431989
ENSG00000254432	2.40891	0.347223	16.7122	0.373673
ENSG00000254417	4.52848e+19	89378.3	2.29e+34	0.00879545
ENSG00000254416	1.05501	0.872253	1.27607	0.581105
ENSG00000254401	2.15891e-10	7.49433e-17	0.000621925	0.003359
ENSG00000254377	0.828782	0.57791	1.18856	0.307297
ENSG00000254366	115278	1.39657e-55	9.51542e+64	0.86849
ENSG00000254350	2.96e+12	3.62342e-05	2.41804e+29	0.148372
ENSG00000254338	3.16245	0.811297	12.3273	0.0971778
ENSG00000254337	7.32029	1.23944e-08	4.32345e+09	0.846818
ENSG00000254321	31.9042	0.000439617	2.31538e+06	0.544261
ENSG00000254319	161.199	1.23422	21053.8	0.0408924
ENSG00000254300	457802	1771.72	1.18293e+08	4.23981e-06
ENSG00000254299	0.00042392	1.18e-11	15282.3	0.38171
ENSG00000254297	7.32e-23	1.38e-66	3.88e+21	0.321083
ENSG00000254288	7.12405	0.311634	162.858	0.218795
ENSG00000254281	0.267677	0.0986516	0.726301	0.00965679
ENSG00000254260	1.78404	0.073048	43.5715	0.722548
ENSG00000254258	0.00347935	1.7857e-08	677.936	0.362329
ENSG00000254251	13.6629	0.268171	696.107	0.192328
ENSG00000254242	1.36641e+06	4.1503	4.49868e+11	0.0292929
ENSG00000254239	0.667541	0.339606	1.31214	0.241153
ENSG00000254235	1.02621e+30	0.00149283	7.05448e+62	0.073247
ENSG00000254226	0.0772922	0.000652174	9.16025	0.293329
ENSG00000254204	1.65291	1.17932	2.31669	0.00352797
ENSG00000254154	2.28136	1.59149	3.27027	7.15e-06
ENSG00000254142	1.90595e+07	1.53734	236294000000000	0.0442652
ENSG00000254139	0.994789	0.979996	1.00981	0.494304
ENSG00000254123	5.95258e-82	1.93411e-216	1.83201e+53	0.236517
ENSG00000254109	19.8608	1.8011	219.005	0.0146707
ENSG00000254101	4.77925	0.00704083	3244.11	0.638202
ENSG00000254081	1.65603	0.245029	11.1923	0.604878
ENSG00000254041	0.703448	0.308629	1.60334	0.402677
ENSG00000254027	2.22232	1.42192	3.47326	0.000456578
ENSG00000254011	9.15677e-06	4.84082e-31	1.73207e+20	0.696044
ENSG00000254007	7.05e+16	3.60803e-11	1.37755e+44	0.226281
ENSG00000253983	6.64103	1.75436	25.1393	0.00531021
ENSG00000253979	688111	0.455554	1.03938e+12	0.0640753
ENSG00000253965	0.0450105	0.00383251	0.52862	0.0136184
ENSG00000253931	662.48	25.3651	17302.5	9.52595e-05
ENSG00000253924	135069	2.45807e-23	7.42191e+32	0.716979
ENSG00000253892	3.29999e+06	0.0245585	443428891058584	0.115998
ENSG00000253880	71.8685	0.0466907	110624	0.253605
ENSG00000253868	3.43751	0.183799	64.2904	0.408613
ENSG00000253859	1.05649	0.952531	1.1718	0.298443
ENSG00000253853	21.1292	0.956102	466.943	0.0534162
ENSG00000253852	12182.9	93.8469	1.58155e+06	0.000151107
ENSG00000253848	0.643654	1.21569e-05	34078.6	0.936721
ENSG00000253839	7.9178	2.45278	25.5594	0.000539068
ENSG00000253832	1.84696e+06	2403.31	1419404545	2.08e-05
ENSG00000253829	3.58466	0.554404	23.1776	0.180059
ENSG00000253821	0.576496	0.00286653	115.941	0.838717
ENSG00000253702	2.46953e+12	0.0280578	2.17358e+26	0.0815379
ENSG00000253688	94.1518	1.60026	5539.46	0.0288073
ENSG00000253686	1.26835	0.0174042	92.4321	0.913492
ENSG00000253681	2.71238e+09	8.13715e-25	9.04126e+42	0.581267
ENSG00000253632	2385930000000	46.1857	1.23e+23	0.0235443
ENSG00000253616	0.282373	1.52909e-09	5.2145e+07	0.8964
ENSG00000253608	4488.63	1.62358	1.24095e+07	0.0375416
ENSG00000253596	0.805405	0.151662	4.27713	0.79947
ENSG00000253593	0.310509	0.0103984	9.27219	0.499754
ENSG00000253585	0.938711	0.01406	62.6727	0.976461
ENSG00000253582	5360.77	5.658	5.07915e+06	0.0140663
ENSG00000253563	2.52076	0.0316179	200.969	0.67898
ENSG00000253557	15875.8	36.5733	6.89138e+06	0.00179906
ENSG00000253552	1.39571	1.17069	1.66397	0.000201661
ENSG00000253535	2.32465	0.0016162	3343.64	0.820125
ENSG00000253507	0.281562	0.024168	3.28026	0.311679
ENSG00000253500	0.920499	4.96888e-05	17052.5	0.986818
ENSG00000253477	0.29493	0.109692	0.792982	0.015537
ENSG00000253455	4.40397e+07	1.81806	1066791269547630	0.0424715
ENSG00000253420	3.74e-11	1.75e-32	79870551452	0.337978
ENSG00000253417	1.51559e+07	2.65814e-37	8.64146e+50	0.747725
ENSG00000253414	4.23475	0.567968	31.5741	0.159106
ENSG00000253408	3.68e-12	5.29e-29	256216	0.183333
ENSG00000253404	1.85385	0.979986	3.50696	0.0577214
ENSG00000253389	0.735321	0.29692	1.82102	0.506379
ENSG00000253376	0.0558225	0.00113692	2.74088	0.146377
ENSG00000253374	1.09786	0.914	1.31869	0.318114
ENSG00000253369	76.6979	6.45949	910.688	0.000586668
ENSG00000253357	32.9737	0.341812	3180.88	0.133747
ENSG00000253300	0.00460488	5.67004e-05	0.373982	0.0164682
ENSG00000253230	0.811501	0.673799	0.977344	0.0276999
ENSG00000253220	0.24136	0.0118479	4.91687	0.355321
ENSG00000253181	15.1168	1.888	121.036	0.0105058
ENSG00000253174	4.98064	0.267108	92.8718	0.282107
ENSG00000253163	5.98533e+06	983.907	3.64101e+10	0.000447867
ENSG00000253161	2.6403	1.07985	6.45567	0.0333054
ENSG00000253154	950.295	1.993	453117	0.0293215
ENSG00000253140	129585	0.0154499	1086880000000	0.147819
ENSG00000253138	0.0622525	1.80193e-05	215.068	0.504179
ENSG00000253123	6.48911	0.564807	74.5538	0.133266
ENSG00000253115	130019	1.52972e-06	1.1051e+16	0.359094
ENSG00000251635	231.113	0.000712201	7.49977e+07	0.400544
ENSG00000251632	21.7594	2.97295	159.26	0.0024229
ENSG00000251629	668.987	1.58517e-07	2.82332e+12	0.56507
ENSG00000251621	1.66193	0.648795	4.25716	0.289837
ENSG00000251619	0.611301	6.99887e-09	5.33927e+07	0.957928
ENSG00000251604	2.73765	1.06643	7.02786	0.0362893
ENSG00000251600	0.133358	0.0123456	1.44054	0.0970484
ENSG00000251598	1.69628e-05	5.86447e-22	4.90643e+11	0.570034
ENSG00000251575	0.22546	0.0172851	2.94082	0.255631
ENSG00000251533	0.000125397	9.17e-19	17154892851	0.588528
ENSG00000251532	0.429876	0.0801679	2.30508	0.324467
ENSG00000251518	0.0310824	0.00217462	0.44427	0.0105331
ENSG00000251454	0.30829	1.11311e-07	853846	0.876448
ENSG00000251448	0.811887	0.357445	1.84409	0.618572
ENSG00000251445	0.114684	3.93289e-07	33442	0.735881
ENSG00000251379	5.4296e+06	0.513248	5.74392e+13	0.0602255
ENSG00000251350	3.1647	1.63867	6.11188	0.000602051
ENSG00000251330	0.165323	0.00182008	15.0167	0.434006
ENSG00000251325	1.29326e-09	1.40426e-22	11910.4	0.179027
ENSG00000251320	8.04504e+16	320.762	2.01778e+31	0.0213864
ENSG00000251307	5.93239	0.115377	305.03	0.375788
ENSG00000251301	3193.97	35.2548	289363	0.000449056
ENSG00000251264	2.15753e-06	5.55873e-17	83741	0.294291
ENSG00000251257	22.5353	1.93635	262.268	0.0128581
ENSG00000251230	3321.82	33.5727	328675	0.000542472
ENSG00000251194	12.831	3.57818	46.0108	8.9799e-05
ENSG00000251185	1.47623	0.0766358	28.4366	0.79636
ENSG00000251179	15.0976	4.21616	54.0631	3.03457e-05
ENSG00000251169	481558	0.355243	6.52788e+11	0.0693241
ENSG00000251168	13918.5	0.186791	1.03713e+09	0.095544
ENSG00000251151	18326.1	61.9568	5.42065e+06	0.000721082
ENSG00000251144	0.349131	0.051471	2.36818	0.28133
ENSG00000251138	2.67963	0.122706	58.5171	0.530989
ENSG00000251129	0.464796	0.0446045	4.84335	0.52172
ENSG00000251093	13.7123	6.70086e-06	2.80603e+07	0.723979
ENSG00000251080	8.1491e-07	1.00328e-30	6.61904e+17	0.617689
ENSG00000251049	7.85427e-28	1.36949e-82	4.50457e+27	0.331966
ENSG00000251031	20.8333	0.00512315	84718.8	0.473903
ENSG00000251003	4.66305	1.50821	14.4171	0.00750644
ENSG00000251002	0.529517	0.0954474	2.93762	0.46705
ENSG00000250986	0.967541	0.292874	3.19637	0.956839
ENSG00000250974	1.34026	0.000256437	7004.88	0.946546
ENSG00000250961	87460.2	0.000326682	23415100000000	0.25044
ENSG00000250874	1.76231e+71	2.03988e+12	1.52252e+130	0.0178205
ENSG00000250863	10.3465	1.08795	98.3959	0.0420203
ENSG00000250846	1.49544	1.136	1.9686	0.0041164
ENSG00000250838	1.17e-276	0	Inf	0.997833
ENSG00000250821	0.0204771	7.24671e-09	57862.6	0.607906
ENSG00000250790	0.101581	0.0169368	0.609241	0.0123443
ENSG00000250777	68422.5	402.765	1.16237e+07	2.14331e-05
ENSG00000250742	1.15614	1.06538	1.25463	0.000504383
ENSG00000250697	4.77e-22	8.63e-60	2.64085e+16	0.268211
ENSG00000250692	0.119912	0.017557	0.818986	0.0304897
ENSG00000250686	0.138086	0.0137116	1.39063	0.0929318
ENSG00000250668	0.823618	0.132807	5.10776	0.8349
ENSG00000250600	0.964219	0.000120038	7745.18	0.993663
ENSG00000250579	3.86953	0.952129	15.7261	0.0585715
ENSG00000250555	1.26756	0.957642	1.67778	0.0974369
ENSG00000250548	63.3006	3.04e-05	1.31731e+08	0.576294
ENSG00000250546	1.23e+47	1.79e-40	8.48e+133	0.287852
ENSG00000250544	8.40338e+18	3.29116e+08	2.14565e+29	0.000365202
ENSG00000250538	1.79308	1.34903	2.38331	5.77e-05
ENSG00000250522	0.0439136	0.000301373	6.39871	0.218808
ENSG00000250519	81.5835	5.34737	1244.7	0.00154627
ENSG00000250509	637.318	0.0658137	6.17157e+06	0.167919
ENSG00000250451	4.09711	2.45664	6.83301	6.51e-08
ENSG00000250447	0.017265	1.34e-12	2.22615e+08	0.732549
ENSG00000250432	17.4507	5.47265	55.6453	1.35e-06
ENSG00000250427	2081.56	1.4839	2.91992e+06	0.0387609
ENSG00000250392	2.9332	0.185592	46.358	0.444816
ENSG00000250390	13.3594	0.0259654	6873.53	0.415765
ENSG00000250377	1.48376	0.91732	2.39998	0.107785
ENSG00000250375	0	0	Inf	0.997313
ENSG00000250366	0.918406	0.700681	1.20378	0.537547
ENSG00000250358	1.62037	1.05394	2.49122	0.0278532
ENSG00000250337	107119	0.00102608	1.11829e+13	0.218913
ENSG00000250331	317.126	5.21022	19302.2	0.00600769
ENSG00000250284	0.622404	0.412802	0.938434	0.0236194
ENSG00000250274	0.0286078	2.33e-09	351910	0.669603
ENSG00000250266	761.213	0.00026127	2.21781e+09	0.382308
ENSG00000250244	2.95687	4.42018e-13	1.97799e+13	0.94264
ENSG00000250237	1.52267	1.08536	2.13616	0.0149248
ENSG00000250170	1.29306e+07	1.63642e-06	1.02175e+20	0.279832
ENSG00000250166	0.859453	0.579373	1.27493	0.451585
ENSG00000250133	27.622	6.03842	126.353	1.89e-05
ENSG00000250126	20748.4	33.1736	1.2977e+07	0.00247854
ENSG00000250092	3.84162e+12	6.22899e-07	2.36926e+31	0.189294
ENSG00000250081	2.5001	1.0094	6.19228	0.0476823
ENSG00000250064	6.46987e-11	2.78173e-40	1.50479e+19	0.496483
ENSG00000250049	4.92349e-11	8.9278e-20	0.0271519	0.0208259
ENSG00000250039	1.28006e-05	4.54593e-10	0.360444	0.0311487
ENSG00000250007	0.366652	0.0151073	8.89861	0.537493
ENSG00000250001	252550	0.000599443	106401399975954	0.21956
ENSG00000249994	465.832	1.25568e-06	1.72814e+11	0.541682
ENSG00000249984	0.0315713	0.0016668	0.597998	0.0213025
ENSG00000249959	9.30575e+07	2.6122	3315090000000000	0.0386219
ENSG00000249942	11333500000000	8.52e-30	1.51e+55	0.543586
ENSG00000249911	4.40416	1.65715	11.7048	0.00295124
ENSG00000249906	25.7599	0.00335002	198081	0.476681
ENSG00000249868	1.86208	1.23137	2.81585	0.00321597
ENSG00000249867	9.83765e+06	92.2333	1049290000000	0.00641272
ENSG00000249835	0.0752634	0.0034673	1.63371	0.099483
ENSG00000249833	70341600000000	0.00040368	1.23e+31	0.115455
ENSG00000249797	79.2257	4.95985	1265.51	0.00198366
ENSG00000249776	0.341193	0.13664	0.851965	0.0212731
ENSG00000249752	0.0256941	0.00140173	0.470981	0.0136121
ENSG00000249746	79963.4	0.103681	6.16713e+10	0.102622
ENSG00000249740	46.5724	8.24168	263.173	1.38e-05
ENSG00000249706	12.3186	0.284285	533.792	0.191596
ENSG00000249695	0.000546885	1.47885e-07	2.0224	0.0731419
ENSG00000249641	2.33637	1.7311	3.15325	2.91e-08
ENSG00000249639	1254550000000	9480.78	1.66e+20	0.00350391
ENSG00000249610	1.96671	1.25366	3.08534	0.00324078
ENSG00000249476	1.92006e+06	58.0386	6.35202e+10	0.00643374
ENSG00000249464	6.74e+20	817123000000	5.56e+29	4.68e-06
ENSG00000249463	0.132409	9.24692e-08	189599	0.779807
ENSG00000249456	0.400892	0.159616	1.00688	0.0517301
ENSG00000249436	0.982954	0.769205	1.2561	0.890693
ENSG00000249421	0.145746	0.0080811	2.62858	0.191871
ENSG00000249412	0.034364	0.0017734	0.665887	0.0258242
ENSG00000249406	1.14e+22	9095354219	1.44e+34	0.000352661
ENSG00000249378	88.3461	0.00356034	2.19221e+06	0.385412
ENSG00000249359	8.54426e-13	1.08773e-27	671.163	0.112287
ENSG00000249352	4.53177	1.41703	14.4929	0.0108462
ENSG00000249341	3.79e+21	0.413377	3.48e+43	0.0541385
ENSG00000249307	0.960298	0.911251	1.01198	0.129881
ENSG00000249304	3.86251e+06	260.148	5.73481e+10	0.00197008
ENSG00000249267	9.86899e+23	1.65753e+10	5.87604e+37	0.000640046
ENSG00000249234	0.0257133	7.96498e-05	8.30101	0.214253
ENSG00000249228	2.70217e-13	2.59289e-68	2.81606e+42	0.654345
ENSG00000249196	2.2e+21	2.3e-22	2.1e+64	0.330448
ENSG00000249184	1.59502e-52	3.89205e-152	6.5366e+47	0.308129
ENSG00000249169	1.61849e-07	4.42486e-14	0.592	0.0425648
ENSG00000249145	6.25198e+08	3.60554e-09	1.08409e+26	0.317287
ENSG00000249125	5355250000000	634768	4.51799e+19	0.000315795
ENSG00000249084	2307.56	9.85e-19	5.41e+24	0.757734
ENSG00000249061	201.794	0.861923	47244	0.0565744
ENSG00000249001	1.02467	0.00878194	119.559	0.991991
ENSG00000248986	536.842	5.96076e-12	4.83494e+16	0.701411
ENSG00000248964	1.41096e+38	2214796874143250	8.98865e+60	0.00104228
ENSG00000248936	1592.12	43.2966	58546.3	6.10459e-05
ENSG00000248901	172.653	1.20318e-06	2.47755e+10	0.590882
ENSG00000248810	5.24939	0.00014909	184829	0.756239
ENSG00000248738	0.870893	0.113028	6.71036	0.894439
ENSG00000248724	17.5696	0.000959297	321787	0.567106
ENSG00000248719	1.80271	0.987154	3.29206	0.0551257
ENSG00000248693	24.0847	6.3686	91.0834	2.76079e-06
ENSG00000248676	2.69709	0.00023407	31077.5	0.835279
ENSG00000248673	1.15056	0.251828	5.25677	0.856418
ENSG00000248646	5.69037	0.00991691	3265.16	0.59162
ENSG00000248636	12.1737	2.87224	51.597	0.000694169
ENSG00000248587	0.0438514	0.00802479	0.239625	0.000307622
ENSG00000248576	184313	0.108691	3.12549e+11	0.0975764
ENSG00000248550	2.17e-07	7.22e-48	6.53e+33	0.746964
ENSG00000248538	8.85813e-05	4.66354e-10	16.8255	0.132386
ENSG00000248528	0.568027	0.315882	1.02144	0.0588772
ENSG00000248486	61376.2	85.5799	4.40178e+07	0.00101531
ENSG00000248479	3.43426	1.68085	7.01679	0.000713206
ENSG00000248455	0.773823	0.319972	1.87142	0.569303
ENSG00000248373	3.14e-20	4.2e-72	2.34e+32	0.461165
ENSG00000248329	8355650000000	0.00603307	1.16e+28	0.0943925
ENSG00000248323	2.76321	0.695674	10.9755	0.148651
ENSG00000248285	1.00094	0.763864	1.31161	0.994539
ENSG00000248266	22947500000000	1.74e-32	3.02e+58	0.561658
ENSG00000248265	24968.8	715.082	871843	2.33e-08
ENSG00000248227	0.600167	0.155421	2.31758	0.458913
ENSG00000248223	1.03	0.914433	1.16017	0.626412
ENSG00000248187	1063.78	3.21289	352218	0.0185618
ENSG00000248184	0.941735	0.900366	0.985005	0.00881548
ENSG00000248103	0.00395444	1.11982e-05	1.39644	0.0645434
ENSG00000248008	1.28864	1.1188	1.48427	0.000436893
ENSG00000247970	0.28512	0.07644	1.06349	0.0617189
ENSG00000247925	76.4337	6.34e-07	9221569534	0.647856
ENSG00000247853	4.2496	1.14265	15.8046	0.0308547
ENSG00000247809	41066.5	1588.41	1.06173e+06	1.54e-10
ENSG00000247774	1.18567	0.952273	1.47628	0.127828
ENSG00000247498	2372.26	52.2186	107771	6.57e-05
ENSG00000247345	0.0367495	1.42e-09	952360	0.704456
ENSG00000247311	1.6879	1.06838	2.66668	0.0248707
ENSG00000247193	9.08682	1.76534	46.7731	0.00829502
ENSG00000247131	0.00473602	0.000143715	0.156071	0.00268596
ENSG00000247095	1.13153	0.73387	1.74467	0.575922
ENSG00000247081	1.33622	1.17298	1.52217	1.3e-05
ENSG00000246985	1.43122	1.18644	1.7265	0.000179401
ENSG00000246877	2.20189	0.00208248	2328.15	0.824187
ENSG00000246876	7.86149e+79	3.49848e+38	1.76657e+121	0.000152571
ENSG00000246528	0.0677741	0.0114964	0.399546	0.00294445
ENSG00000246430	1.36416e+10	3.44883e+06	5.39586e+13	3.35022e-08
ENSG00000246375	1.00954	0.763503	1.33487	0.94686
ENSG00000246273	88.2656	4.50322	1730.05	0.0031659
ENSG00000246228	84592555118	81007.7	8.83361e+16	0.000373154
ENSG00000246095	10.8707	2.87023	41.1713	0.000445041
ENSG00000246084	2.89e+24	7535760000000	1.11e+36	3.49e-05
ENSG00000246016	1.61112	0.383113	6.77531	0.515182
ENSG00000245870	227.263	0.107542	480262	0.1648
ENSG00000245832	0.0410667	0.00216523	0.778887	0.0334698
ENSG00000245750	0.474306	0.200828	1.12019	0.0889215
ENSG00000245694	1.23408	1.07168	1.42109	0.00348292
ENSG00000245662	1.49814	1.25233e-06	1.79219e+06	0.954855
ENSG00000245651	3.21432	0.818022	12.6303	0.0944691
ENSG00000245522	196234	273.135	1.40984e+08	0.000281532
ENSG00000245479	2.46974e+22	9.75038e+10	6.25579e+33	0.000118762
ENSG00000245468	9.32489	0.448204	194.004	0.149373
ENSG00000245466	4.8477e-06	3.6466e-13	64.444	0.143688
ENSG00000244998	8.37485	0.0232453	3017.3	0.479213
ENSG00000244738	0.171657	0.00473041	6.22911	0.336197
ENSG00000244649	16.1862	0.000485999	539078	0.600266
ENSG00000244541	17.1255	0.00129689	226144	0.557363
ENSG00000244393	0.465434	0.114603	1.89025	0.284828
ENSG00000244342	0.196799	0.0325142	1.19117	0.076804
ENSG00000244247	9.77476	1.81448	52.6575	0.00796861
ENSG00000244036	178642	0.00108753	29344400000000	0.210222
ENSG00000243967	1.1956e+64	6482140007006780	2.20523e+112	0.00926708
ENSG00000243902	0.310164	0.127371	0.755288	0.00993659
ENSG00000243810	2.59536e+11	2567.3	2.62372e+19	0.00519354
ENSG00000243637	1.31985	3.98e-05	43737.3	0.958323
ENSG00000243636	2.41109e+23	4.91992e-16	1.1816e+62	0.236218
ENSG00000243629	1.11476	0.81149	1.53136	0.502488
ENSG00000243620	1.92125	1.25895	2.93198	0.00246422
ENSG00000243572	0.583464	8.24145e-06	41307	0.924666
ENSG00000243550	2499.04	2.94802	2.11844e+06	0.0229518
ENSG00000243300	21.6897	6.85e-06	6.86614e+07	0.687025
ENSG00000243273	1.41278e-17	9.04471e-47	2.20674e+12	0.257951
ENSG00000243144	1480.35	1.14e-05	191558000000	0.443672
ENSG00000242902	16.6832	3.356	82.9348	0.000582305
ENSG00000242767	0.0866099	0.0233748	0.320912	0.000251433
ENSG00000242611	1.86389	0.272081	12.7686	0.52595
ENSG00000242512	20.5027	1.89861	221.404	0.0128441
ENSG00000242440	7.59758e+17	0.000559333	1.03e+39	0.097251
ENSG00000242407	1.57026	0.000846834	2911.7	0.906442
ENSG00000242396	4.49442	0.0672414	300.407	0.483349
ENSG00000242258	0.0737963	0.00320418	1.69962	0.103407
ENSG00000242207	1.27e-107	0	1.15e+254	0.561616
ENSG00000242147	75.7128	8.28376e-11	6.92009e+13	0.758137
ENSG00000242125	1.15391	1.02474	1.29936	0.0181066
ENSG00000242082	1.38911	0.363884	5.30287	0.630607
ENSG00000241985	3.76737e+08	75619.3	1.87691e+12	5.46525e-06
ENSG00000241884	121.558	3.41528e-18	4.32654e+21	0.834454
ENSG00000241832	2.49042e-10	1.64196e-21	37.7731	0.0922801
ENSG00000241720	0.381251	0.122877	1.1829	0.0950772
ENSG00000241684	535.642	27.8448	10304	3.11e-05
ENSG00000241544	1.15184	0.82942	1.5996	0.398833
ENSG00000241388	1.25e-31	1.82e-86	8.63e+23	0.269393
ENSG00000241345	1.50407	0.263859	8.57367	0.645774
ENSG00000241328	48.0095	8.39371	274.6	1.3551e-05
ENSG00000241280	0.000780951	3.30314e-23	1.84638e+16	0.753246
ENSG00000241269	0.953908	0.673823	1.35042	0.790184
ENSG00000241180	0.516608	0.279978	0.953231	0.0345823
ENSG00000241131	3.22586	1.42338	7.31093	0.00502124
ENSG00000241098	1.05902e+10	5218.31	2.14921e+16	0.00183848
ENSG00000240996	0.11716	0.00222068	6.18121	0.28927
ENSG00000240922	6.63131	0.0214241	2052.57	0.517938
ENSG00000240859	57.1129	6.30181	517.611	0.000322116
ENSG00000240790	635.261	2.92e-07	1381790000000	0.556299
ENSG00000240758	1.14745	1.01775	1.29368	0.0246083
ENSG00000240707	0.187908	0.00098229	35.9462	0.532842
ENSG00000240661	0.155659	0.000682505	35.5011	0.501938
ENSG00000240497	2.45082	0.645218	9.30928	0.188014
ENSG00000240476	0.726844	1.71999e-06	307155	0.9615
ENSG00000240350	211.368	12.4847	3578.5	0.000208153
ENSG00000240093	2.94347e+06	344.518	25148238576	0.00126066
ENSG00000240086	8.45887	0.0672442	1064.07	0.3867
ENSG00000240005	0.945446	0.317762	2.81301	0.919678
ENSG00000239922	1.1676	1.0501	1.29825	0.00419205
ENSG00000239715	2.5986e-09	9.84853e-29	6.85656e+10	0.386267
ENSG00000239482	0.00451818	1.91692e-10	106493	0.532999
ENSG00000239454	0.0659669	0.00212402	2.04877	0.120946
ENSG00000239415	0.558372	0.322204	0.967645	0.0377828
ENSG00000239377	0.0750148	0.00728885	0.77203	0.0294447
ENSG00000239219	1.44384e-07	4.14538e-12	0.00502894	0.00315894
ENSG00000239216	12.4945	9.07e-05	1.72057e+06	0.675741
ENSG00000239002	1.10178	1.0239	1.18558	0.00955769
ENSG00000238280	23084	0.000867727	614100000000	0.249409
ENSG00000238279	8.08501	0.174429	374.75	0.285611
ENSG00000238276	0.294368	0.0850025	1.01941	0.0536526
ENSG00000238232	30.0172	1.69e-08	53455755433	0.754269
ENSG00000238217	0.821777	0.0689509	9.79419	0.876627
ENSG00000238194	0.487122	0.240621	0.986148	0.045638
ENSG00000238160	0.0063617	2.0439e-22	1.98009e+17	0.825215
ENSG00000238133	1.36633e+06	0.827058	2257220000000	0.0531167
ENSG00000238129	716.497	10.8868	47154.9	0.00208644
ENSG00000238122	205.71	3.25008	13020.1	0.0118383
ENSG00000238117	219.387	0.0352221	1.36648e+06	0.226535
ENSG00000238106	133.595	0.0194876	915852	0.277416
ENSG00000238097	7.21623e+11	1.72196e-30	3.02411e+53	0.576572
ENSG00000238035	0.0299529	0.000242753	3.69583	0.153321
ENSG00000238005	436.84	0.430542	443229	0.0851855
ENSG00000237989	2.04267	1.06715	3.90996	0.0310724
ENSG00000237987	2.37838	1.35873	4.16324	0.00242048
ENSG00000237980	156.797	8.74655	2810.85	0.000597795
ENSG00000237949	0.989642	0.979573	0.999814	0.0459669
ENSG00000237941	0.995358	0.728615	1.35976	0.976681
ENSG00000237927	396.744	42.265	3724.26	1.63346e-07
ENSG00000237874	0	0	Inf	0.996775
ENSG00000237864	3.92539e-05	2.53664e-13	6074.46	0.291661
ENSG00000237862	0.00131121	2.52793e-07	6.8011	0.128335
ENSG00000237857	59.5355	11.0459	320.887	1.98648e-06
ENSG00000237819	1.83401	1.49578	2.24871	5.5e-09
ENSG00000237813	5.13432e+07	6987.42	377268000000	9.27e-05
ENSG00000237807	1.63595	1.20801	2.21548	0.00146574
ENSG00000237803	6.76367e-07	3.18809e-42	1.43494e+29	0.732119
ENSG00000237798	7.25289e+07	32.7954	160402052150082	0.0151732
ENSG00000237797	1.09757	1.01838	1.18291	0.0148174
ENSG00000237764	0.550802	0.00322235	94.1494	0.820149
ENSG00000237759	1973.91	0.00117631	3.31234e+09	0.299466
ENSG00000237742	0.245734	0.0726788	0.830852	0.0239395
ENSG00000237737	0.805344	0.21182	3.06194	0.750709
ENSG00000237720	1.95208	0.936023	4.07108	0.0744785
ENSG00000237716	37252.8	0.353423	3926646677	0.0744716
ENSG00000237686	1.68185	0.346224	8.16993	0.519128
ENSG00000237646	1.50417e+08	8.10371	2791976299597920	0.0274549
ENSG00000237643	13.6479	0.00036395	511788	0.626702
ENSG00000237637	0.00631792	3.82e-05	1.04494	0.0520044
ENSG00000237613	0.522789	0.0149162	18.3229	0.72079
ENSG00000237605	1.02626	0.414027	2.54381	0.95537
ENSG00000237596	1.51e+21	111456	2.06e+37	0.0100787
ENSG00000237595	532.905	14.5736	19486.5	0.000628584
ENSG00000237588	7.98906e-15	5.97273e-33	10686.1	0.127425
ENSG00000237543	21.918	0.602537	797.293	0.0922429
ENSG00000237520	12.5278	0.413429	379.62	0.146371
ENSG00000237517	0.868243	0.651649	1.15683	0.334562
ENSG00000237513	21138.9	44.2631	1.00954e+07	0.00155513
ENSG00000237505	7714.95	1.14634	5.19221e+07	0.0465543
ENSG00000237499	302.05	40.2667	2265.74	2.79e-08
ENSG00000237491	2.24956	0.876003	5.77683	0.0920185
ENSG00000237485	7.79288	0.0429343	1414.46	0.439111
ENSG00000237471	0.000558019	1.09e-12	286738	0.46416
ENSG00000237445	3.28491e+07	38661.1	27910925492	4.92e-07
ENSG00000237424	1.48819	1.04872	2.11182	0.0259886
ENSG00000237416	1.83892e+09	137337	2.46228e+13	1.08203e-05
ENSG00000237396	3.00295	0.00346451	2602.89	0.75004
ENSG00000237380	1.46482	1.05161	2.04038	0.023971
ENSG00000237374	7409.09	6.44e-22	8.52e+28	0.762156
ENSG00000237352	1.26706	0.342046	4.69361	0.723139
ENSG00000237343	2e-08	8.3e-20	4812.48	0.184892
ENSG00000237316	0.000981271	1.24161e-06	0.775517	0.0418871
ENSG00000237248	1.45181	0.87573	2.40686	0.148326
ENSG00000237233	9.13115	0.0646713	1289.26	0.381192
ENSG00000237212	0.6747	0.100957	4.50906	0.684746
ENSG00000237189	1669.71	0.105187	2.65047e+07	0.132677
ENSG00000237181	2.2835	1.63598	3.18731	1.22e-06
ENSG00000237125	1.23494	0.0104979	145.274	0.93087
ENSG00000237073	86762.2	0.896875	8393233200	0.052212
ENSG00000237070	2.36455e+07	36500.9	1.53177e+10	2.73985e-07
ENSG00000237013	118317	92.7863	150873562	0.00136633
ENSG00000237002	3.6969e+25	2.17812e-48	6.27472e+98	0.493778
ENSG00000236975	0.0796008	0.00207822	3.0489	0.173635
ENSG00000236958	0.00163701	5.23439e-05	0.0511959	0.000260242
ENSG00000236936	2.40625	0.117267	49.375	0.568946
ENSG00000236921	0.760704	1.58939e-10	3.64084e+09	0.980812
ENSG00000236915	101.108	0.00544198	1.87851e+06	0.357352
ENSG00000236824	0.851204	0.726833	0.996856	0.0456041
ENSG00000236810	1.80117	0.868867	3.73385	0.113639
ENSG00000236754	0.604569	0.352853	1.03585	0.0669893
ENSG00000236744	0.0125377	0.000490155	0.320705	0.00810822
ENSG00000236711	0.0840702	0.00531743	1.32918	0.078758
ENSG00000236676	125746000000	1.31943e+06	1.1984e+16	1.25e-05
ENSG00000236665	12739721237824	8858.15	1.83222e+22	0.00503513
ENSG00000236663	38.6876	5.72521	261.429	0.000176915
ENSG00000236653	397.412	1.43168	110315	0.0370715
ENSG00000236651	886400	941.782	8.34274e+08	8.85e-05
ENSG00000236627	3.45311	4.77e-23	2.5e+23	0.963194
ENSG00000236605	2.82249e+08	14.0392	5674455308442860	0.023337
ENSG00000236591	1.35241	0.862291	2.12112	0.188603
ENSG00000236558	0.0066684	5.64e-06	7.88093	0.165124
ENSG00000236544	22.3666	0.560151	893.089	0.0985564
ENSG00000236537	1.09729	0.556398	2.16401	0.78873
ENSG00000236536	31.5413	3.98621	249.574	0.00107443
ENSG00000236526	3.16816	0.00150343	6676.22	0.767749
ENSG00000236511	60.8253	0.0245464	150723	0.302896
ENSG00000236502	6.88608	1.00186	47.33	0.0497792
ENSG00000236501	0.143984	0.0445176	0.465686	0.00121195
ENSG00000236499	6747.83	9.19487	4.95203e+06	0.00881908
ENSG00000236494	1.01877	0.931415	1.11432	0.684304
ENSG00000236485	3.82587	0.306391	47.7732	0.29757
ENSG00000236481	0.739635	3.98307e-07	1.37346e+06	0.967334
ENSG00000236467	2.04768e-24	1.81458e-45	0.00231071	0.0274263
ENSG00000236464	0.700267	0.273041	1.79597	0.458424
ENSG00000236453	175178	85.5262	3.58807e+08	0.00191215
ENSG00000236449	418.825	0.000303501	5.7797e+08	0.402591
ENSG00000236437	0.250534	0.0469593	1.33663	0.105166
ENSG00000236426	2.61e-05	9.84e-20	6938288969	0.533464
ENSG00000236393	6.92e+44	4.26e+24	1.12e+65	1.37e-05
ENSG00000236366	0.626402	0.00580773	67.5616	0.844717
ENSG00000236352	0.593019	0.274408	1.28157	0.183851
ENSG00000236345	0.267962	9.6e-07	74783	0.836915
ENSG00000236333	0.228306	0.0235317	2.21504	0.202657
ENSG00000236318	6158.08	0.199822	1.89779e+08	0.0980054
ENSG00000236289	0.31069	0.00158047	61.0757	0.664408
ENSG00000236173	0.772879	0.2796	2.13642	0.619453
ENSG00000236166	0.567786	0.167332	1.92659	0.363879
ENSG00000236154	0.652788	0.398849	1.0684	0.089745
ENSG00000236137	1.04061e+07	8916.03	12145197149	7.32e-06
ENSG00000236106	3.57034	1.80989	7.04316	0.000241174
ENSG00000236098	152.246	8.3974	2760.24	0.000675529
ENSG00000236094	2.21322	0.59914	8.17563	0.233413
ENSG00000236069	0.365605	3.08287e-11	4.3358e+09	0.932247
ENSG00000236065	3.35128	0.0816171	137.607	0.523463
ENSG00000236054	19.9453	0.994052	400.195	0.0504575
ENSG00000236045	5986.55	42.3421	846409	0.000576002
ENSG00000236028	4.87541	2.65149e-05	896465	0.797839
ENSG00000235997	54.4738	1.11049	2672.16	0.0441433
ENSG00000235994	16.8286	0.505522	560.217	0.114444
ENSG00000235949	0.836021	0.397849	1.75678	0.636414
ENSG00000235947	6.27824	0.00364236	10821.6	0.62898
ENSG00000235933	277.685	0.0289983	2.65908e+06	0.228985
ENSG00000235903	0.459215	0.200506	1.05173	0.0656702
ENSG00000235887	0.471612	0.0271585	8.18964	0.605806
ENSG00000235884	20.9414	6.76123	64.8614	1.34e-07
ENSG00000235823	0.797505	0.675506	0.941538	0.00756001
ENSG00000235760	7.17e-07	8.59e-12	0.0598996	0.0144122
ENSG00000235733	64.9057	7.74549e-07	5.43897e+09	0.653935
ENSG00000235669	13532.3	58.8169	3.11343e+06	0.000607238
ENSG00000235664	2051.24	5.80952	724259	0.010841
ENSG00000235601	4.73e+21	2.24e-05	9.97e+47	0.10657
ENSG00000235590	13.5717	1.11657	164.961	0.0407084
ENSG00000235576	6.29499	1.44176	27.4851	0.0144257
ENSG00000235566	5.71115	1.26315	25.8222	0.0236098
ENSG00000235565	2.45618	1.59097	3.79192	4.99888e-05
ENSG00000235538	1.20316	0.999192	1.44878	0.0510051
ENSG00000235529	4.69785	0.666909	33.0926	0.120363
ENSG00000235477	0.537035	0.400466	0.720178	3.28827e-05
ENSG00000235431	622.216	6.10032	63464.2	0.00640478
ENSG00000235408	3.23595	0.655925	15.9643	0.149275
ENSG00000235389	7.87668e-06	4.18884e-23	1.48113e+12	0.562543
ENSG00000235385	0.928064	0.0628826	13.697	0.956651
ENSG00000235335	2.83977e+06	0.272418	2.96027e+13	0.0715077
ENSG00000235263	2.01e-08	5.5e-27	73114457861	0.41632
ENSG00000235204	2.67065	0.851472	8.37651	0.092128
ENSG00000235192	1.43218	0.908379	2.25801	0.122034
ENSG00000235180	3.97559	2.24246	7.0482	2.30997e-06
ENSG00000235172	0.768746	0.0151626	38.9756	0.895541
ENSG00000235152	2.21888e+23	1.11486e+06	4.41618e+40	0.00816636
ENSG00000235151	2.44641	1.31233	4.56053	0.00487296
ENSG00000235142	7401.28	3.18e-22	1.72e+29	0.764968
ENSG00000235100	0.0176048	0.000288062	1.07592	0.0542177
ENSG00000235092	0.477621	0.253283	0.90066	0.0224155
ENSG00000235091	0.215899	0.0431577	1.08005	0.0620111
ENSG00000235077	10.5705	0.732366	152.567	0.0834017
ENSG00000235049	1.47621	0.600599	3.62839	0.39597
ENSG00000235038	0.909907	0.115902	7.14334	0.928444
ENSG00000235024	0.0723407	0.00899024	0.582096	0.0135653
ENSG00000235010	0.187358	0.00882803	3.9763	0.282638
ENSG00000234944	187983	266.172	1.32763e+08	0.000285212
ENSG00000234900	3.78041e+07	84.4089	1.69313e+13	0.00858671
ENSG00000234891	0.00343705	2.76907e-05	0.426616	0.0210956
ENSG00000234884	1.13548e-09	8.26112e-16	0.00156071	0.00428797
ENSG00000234869	76.8581	10.5707	558.827	1.78978e-05
ENSG00000234854	6805.72	0.00590707	7841075034	0.215218
ENSG00000234840	1.71708	0.384148	7.67511	0.479159
ENSG00000234793	0.596494	0.17431	2.04122	0.410413
ENSG00000234789	18.0264	0.522048	622.456	0.109538
ENSG00000234787	6.76103e+21	3.49146e+06	1.30924e+37	0.00512849
ENSG00000234779	1.44268	0.463071	4.49462	0.527305
ENSG00000234754	5.40347	1.45e-06	2.01212e+07	0.82701
ENSG00000234722	4.99971e-06	1.53076e-11	1.63298	0.0595298
ENSG00000234698	39546.6	0.0196276	7.96803e+10	0.15294
ENSG00000234693	57232.4	4.25653e-10	7.69534e+18	0.509257
ENSG00000234688	0.657125	0.487189	0.886337	0.00595421
ENSG00000234630	0.190482	0.0347963	1.04274	0.0559134
ENSG00000234546	2.35238	1.57985	3.50268	2.54e-05
ENSG00000234531	1.06571	0.911598	1.24588	0.424535
ENSG00000234520	8.87407e+11	6.50421e-17	1.21074e+40	0.405216
ENSG00000234506	19.6037	0.716183	536.603	0.0780236
ENSG00000234471	1.44153e+06	8.29155	250618000000	0.0212475
ENSG00000234455	294.635	2.61711e-05	3.31701e+09	0.492498
ENSG00000234449	0.801596	0.495198	1.29758	0.36816
ENSG00000234426	2.77771	1.66e-10	46604257864	0.932222
ENSG00000234396	246.631	0.183474	331529	0.133978
ENSG00000234380	17.5455	4.07347	75.5731	0.00012054
ENSG00000234377	1.01002	0.792827	1.28672	0.935667
ENSG00000234362	54.7757	9.55652	313.962	6.99749e-06
ENSG00000234352	1.97e+36	611366000000000	6.33e+57	0.000941573
ENSG00000234318	152.346	17.6973	1311.45	4.7379e-06
ENSG00000234300	704771	2.07e-06	2.39395e+17	0.320219
ENSG00000234292	16.9081	0.0311851	9167.29	0.378667
ENSG00000234286	3.96356	2.48654	6.31793	7.08e-09
ENSG00000234281	0.428143	0.0214492	8.54606	0.578645
ENSG00000234277	0.027076	6.99128e-10	1.0486e+06	0.685581
ENSG00000234275	2.12e-14	8.54e-41	5257680000000	0.309929
ENSG00000234264	89.9308	2.33e-07	34760476501	0.655622
ENSG00000234199	4828.37	3.18005	7.33107e+06	0.0232378
ENSG00000234190	3.78e-08	8.1e-27	176247000000	0.435815
ENSG00000234183	6.9213	1.58905	30.1466	0.00997047
ENSG00000234147	1.06086	1.00311	1.12192	0.0385613
ENSG00000234076	7.07006	0.881817	56.685	0.0655418
ENSG00000234056	1.16886	0.980679	1.39315	0.0814874
ENSG00000234022	0.352205	6.84402e-06	18125	0.85046
ENSG00000233942	9426.43	94.8076	937241	9.63298e-05
ENSG00000233941	0	0	Inf	0.997182
ENSG00000233936	1.57545	0.124074	20.0046	0.725928
ENSG00000233930	0.670788	0.00833361	53.9929	0.85845
ENSG00000233922	42.1705	5.08929	349.43	0.000524104
ENSG00000233901	1.68478	1.44259	1.96763	4.47e-11
ENSG00000233878	0.0685455	0.000470811	9.97957	0.291566
ENSG00000233860	426.545	0.852029	213538	0.0562014
ENSG00000233858	1.16732e+46	1407681762381570	9.67998e+76	0.0034976
ENSG00000233854	5.89352e+07	59.5587	58318200000000	0.0110786
ENSG00000233844	59.5926	1.86034e-05	1.90895e+08	0.592776
ENSG00000233842	0.0378857	1.58323e-08	90657.9	0.662277
ENSG00000233834	4.78413	2.40891	9.50135	7.77231e-06
ENSG00000233818	1022.01	8.62327	121126	0.00445116
ENSG00000233817	109624	0.00043007	2.79431e+13	0.239968
ENSG00000233705	1.02227	0.884998	1.18082	0.764689
ENSG00000233633	0.929863	0.0494061	17.5008	0.961269
ENSG00000233611	0.00444174	1.9e-12	1.04052e+07	0.622657
ENSG00000233593	1.62791	1.03995	2.54828	0.0330635
ENSG00000233559	0.604193	0.000963846	378.742	0.878138
ENSG00000233547	0.27564	0.075481	1.00658	0.051171
ENSG00000233542	1.03554	0.650526	1.64843	0.882944
ENSG00000233535	6.30567	0.0320881	1239.13	0.494314
ENSG00000233532	1.51011	0.607549	3.75351	0.374933
ENSG00000233529	18.5292	4.18614	82.0163	0.000119857
ENSG00000233527	2.15788	1.37676	3.38217	0.000795301
ENSG00000233521	131.244	10.9763	1569.3	0.000117004
ENSG00000233508	0.960634	0.604434	1.52674	0.865086
ENSG00000233461	3.47493	1.67652	7.20251	0.00080967
ENSG00000233429	1.07407	1.03843	1.11092	3.31e-05
ENSG00000233393	0.526432	0.263515	1.05167	0.0691759
ENSG00000233392	1.15445	0.00426879	312.207	0.95991
ENSG00000233384	1.82276	1.07041	3.10389	0.0270699
ENSG00000233338	56195.5	3.6127e-21	8.74121e+29	0.71173
ENSG00000233258	0.131005	0.0137342	1.24959	0.0773406
ENSG00000233244	1.30524	0.940313	1.81179	0.111354
ENSG00000233236	1.75287e+10	1.39039e+06	220983600359796	9.77119e-07
ENSG00000233203	69.118	0.224797	21251.6	0.147258
ENSG00000233191	0.315023	0.00298785	33.2144	0.626946
ENSG00000233178	0.000650923	7.72531e-12	54845.9	0.430698
ENSG00000233123	0.881456	0.613329	1.2668	0.495301
ENSG00000233098	5.67026	2.12518	15.129	0.000529173
ENSG00000233086	5.19694e+08	6.60516	4.08894e+16	0.0305042
ENSG00000233080	0.672513	0.000652634	692.997	0.91076
ENSG00000233077	120.875	11.8267	1235.41	5.27719e-05
ENSG00000233067	592.342	4.63283	75735.4	0.00989648
ENSG00000233038	4.59799	2.19747	9.62083	5.12e-05
ENSG00000232987	0.0358633	0.00154848	0.830603	0.0379193
ENSG00000232973	52.1226	0.294091	9237.83	0.134481
ENSG00000232930	0.812902	0.559093	1.18193	0.278057
ENSG00000232903	0.151533	0.00475341	4.83068	0.285389
ENSG00000232900	2.25802e+31	4.37687e-17	1.1649e+79	0.197758
ENSG00000232896	8.17011e-24	5.2034e-73	1.28283e+26	0.357669
ENSG00000232885	1.99638e+09	8.16575e-15	4.88077e+32	0.435761
ENSG00000232825	0.0070771	9.24e-07	54.1797	0.277912
ENSG00000232814	61688.3	1343.5	2.83248e+06	1.61277e-08
ENSG00000232803	1.15617	0.956437	1.39762	0.133701
ENSG00000232788	19.3562	3.80148	98.5568	0.000359681
ENSG00000232784	0.129351	0.0038787	4.31373	0.253034
ENSG00000232739	0.00530092	7.52812e-06	3.73263	0.117287
ENSG00000232732	1.16564e+08	1.79e-07	7.59e+22	0.285846
ENSG00000232698	0.184265	0.0301136	1.12751	0.0672342
ENSG00000232692	35.279	0.448192	2776.96	0.10967
ENSG00000232679	0.205198	1.53769e-05	2738.28	0.743826
ENSG00000232650	264.566	0.25623	273173	0.115166
ENSG00000232624	1486537996263330	1.14046e-30	1.93764e+60	0.509809
ENSG00000232613	2.44853	0.515399	11.6323	0.260036
ENSG00000232558	9.14827e-06	1.06073e-16	788992	0.366495
ENSG00000232527	1.18947	0.947519	1.4932	0.134822
ENSG00000232524	0.175741	1.99651e-06	15469.4	0.764695
ENSG00000232498	105.798	0.0272314	411041	0.268966
ENSG00000232406	0.774202	0.100835	5.94427	0.80562
ENSG00000232325	2.32105e+11	9632.34	5.59288e+18	0.00254722
ENSG00000232300	0.0137364	7.12573e-08	2647.99	0.489835
ENSG00000232287	0.202888	0.0524713	0.784498	0.0207933
ENSG00000232265	59475.7	9.95449e-21	3.55354e+29	0.705668
ENSG00000232259	6.86666	0.634194	74.348	0.112907
ENSG00000232211	3.15444	1.7832	5.58013	7.9e-05
ENSG00000232192	5.15963	0.0279752	951.619	0.537619
ENSG00000232110	0.102016	0.0183854	0.566065	0.00903225
ENSG00000232093	1.5103	0.685676	3.32665	0.306135
ENSG00000232053	63.3756	0.000696296	5.76832e+06	0.476365
ENSG00000232044	0.598271	0.399507	0.895924	0.0126534
ENSG00000232034	27305.9	0.39247	1899787408	0.0725647
ENSG00000232023	0.262349	1.15849e-06	59411	0.831565
ENSG00000232021	68.6574	11.6941	403.097	2.8286e-06
ENSG00000232018	19.9545	4.6949	84.8115	5.01985e-05
ENSG00000232006	17.4644	0.00506645	60201.3	0.491308
ENSG00000231918	25.721	1.10757	597.319	0.0430081
ENSG00000231903	1.64614	0.233213	11.6194	0.617148
ENSG00000231890	465898	529.178	4.10186e+08	0.000161443
ENSG00000231877	6.64541e-10	1.37934e-51	3.20163e+32	0.666081
ENSG00000231865	1.79561e-07	1.65405e-13	0.194929	0.0284834
ENSG00000231838	0.0677505	0.00206494	2.22289	0.130673
ENSG00000231817	2.44807	1.53414	3.90645	0.000173453
ENSG00000231811	1.3682	3.27e-06	572086	0.962138
ENSG00000231789	1.68477	0.840324	3.37781	0.141621
ENSG00000231776	3.53819e+10	0.493666	2.53589e+21	0.0568305
ENSG00000231764	1.24106	1.11241	1.3846	0.000109873
ENSG00000231755	0.0718233	1.08689e-16	4.74618e+13	0.879771
ENSG00000231742	9.15327	3.31276	25.2908	1.95605e-05
ENSG00000231713	16.0632	1.77431	145.422	0.0135078
ENSG00000231703	2.97063e+31	5.18708e+17	1.70127e+45	7.33788e-06
ENSG00000231690	0.728798	0.183604	2.89289	0.65288
ENSG00000231689	0.447104	1.02124e-06	195744	0.903327
ENSG00000231666	1.89729e+08	2868.74	12548000000000	0.000763105
ENSG00000231606	0.186678	0.000587498	59.3169	0.568015
ENSG00000231574	9.83817e+12	2.96758e+07	3.26157e+18	3.97064e-06
ENSG00000231566	3.90001	4.44743e-20	3.41997e+20	0.953678
ENSG00000231563	0.239847	0.055907	1.02897	0.0546644
ENSG00000231551	0.0364584	2.18282e-05	60.8946	0.381761
ENSG00000231532	1.37923e+11	4.23374e-39	4.49314e+60	0.659241
ENSG00000231512	1.92248	1.41603e-06	2.61008e+06	0.927716
ENSG00000231510	1.19047e+10	0.0224848	6.30302e+21	0.0920974
ENSG00000231505	13.1697	0.0154453	11229.3	0.454027
ENSG00000231482	242221	4.30076e-09	1.3642e+19	0.442818
ENSG00000231459	1.54842e-11	1.21588e-18	0.00019719	0.00286328
ENSG00000231453	544220	9.55933	30982887838	0.018076
ENSG00000231428	13.3452	0.00227641	78234.1	0.558321
ENSG00000231427	1.01847	1.00715	1.02993	0.00133873
ENSG00000231426	126.482	0.00927147	1.72546e+06	0.319067
ENSG00000231419	0.940238	0.881719	1.00264	0.0601747
ENSG00000231412	4.89179e+06	119.014	2.01065e+11	0.00448772
ENSG00000231298	744731	7.20421	76986265593	0.0217237
ENSG00000231290	2.84824	1.50403	5.3938	0.00131476
ENSG00000231273	0.606659	0.00697081	52.7966	0.826395
ENSG00000231210	36340.3	0.00517549	255167000000	0.191714
ENSG00000231187	0.68137	0.532184	0.872376	0.00234336
ENSG00000231140	394.271	1.77737e-05	8.74602e+09	0.488577
ENSG00000231133	0.281575	0.10083	0.786314	0.0155731
ENSG00000231121	0.551497	0.129072	2.35643	0.421878
ENSG00000231119	3.49569	0.852788	14.3293	0.0820825
ENSG00000231107	8.37259	2.29166	30.5893	0.0013072
ENSG00000231106	1.57115	1.2818	1.92583	1.35838e-05
ENSG00000231105	14.9242	5.92e-06	3.76309e+07	0.719292
ENSG00000231104	0.0089355	3.48956e-08	2288.06	0.457781
ENSG00000231083	1.16287e+31	1.08014e+17	1.25195e+45	1.43028e-05
ENSG00000231079	18469332230	0.000817797	4.17e+23	0.131855
ENSG00000231057	3.21623	0.0848769	121.872	0.52874
ENSG00000230978	3125981961	1738.27	5621560000000000	0.00292745
ENSG00000230943	30.5426	0.561212	1662.21	0.0936033
ENSG00000230918	2.19025e+08	203586	235635000000	6.97e-08
ENSG00000230898	38486.5	0.00100225	1.4779e+12	0.236038
ENSG00000230838	57.1145	10.4083	313.411	3.21016e-06
ENSG00000230834	7.92345	6.1054e-05	1.02829e+06	0.73042
ENSG00000230830	0.0185534	0.00100577	0.342255	0.00734233
ENSG00000230825	2.50284	0.993336	6.30625	0.0516808
ENSG00000230812	1.82073	0.635574	5.21583	0.26445
ENSG00000230805	18.3002	0.0414259	8084.26	0.34957
ENSG00000230798	1.14296	1.00209	1.30363	0.0464661
ENSG00000230761	5.87164e-11	1.34718e-17	0.000255914	0.00252514
ENSG00000230751	86.1118	1.8545	3998.51	0.0228842
ENSG00000230730	2.01711	0.294827	13.8004	0.474522
ENSG00000230729	0.0131455	0.000445569	0.38783	0.0121251
ENSG00000230699	0.436126	0.209573	0.907588	0.0264671
ENSG00000230695	1.20187	0.0183689	78.6383	0.931308
ENSG00000230694	0	0	Inf	0.997815
ENSG00000230690	3358665821	449055	25120800000000	1.44e-06
ENSG00000230676	1.75785e-07	4.94387e-17	625.023	0.165682
ENSG00000230668	1.09594e-05	2.70851e-15	44344.9	0.311563
ENSG00000230633	0.773947	0.581375	1.03031	0.0791843
ENSG00000230630	5726.94	25.6068	1.28082e+06	0.00171978
ENSG00000230623	9.25716	2.1073	40.6658	0.00320755
ENSG00000230552	7.21955e-05	3.38216e-09	1.54108	0.0608022
ENSG00000230526	844869	129.465	5.51346e+09	0.00232533
ENSG00000230515	704.2	0.00318902	1.55501e+08	0.296295
ENSG00000230500	0.00411396	5.77e-05	0.293479	0.011635
ENSG00000230499	30.9017	7.94709	120.159	7.36137e-07
ENSG00000230489	6.79528e+06	234.197	197167000000	0.00269384
ENSG00000230479	709.903	57.7287	8729.83	2.9324e-07
ENSG00000230448	6.35708e+38	9.00663e+11	4.48697e+65	0.00461637
ENSG00000230432	1.13577	0.853343	1.51167	0.382799
ENSG00000230400	5.18392e+12	1.47429e-06	1.82277e+31	0.179047
ENSG00000230390	0.000835159	1.38758e-20	50266689517904	0.719177
ENSG00000230337	3.05216	1.2006	7.75917	0.0190774
ENSG00000230316	1.06526	0.975816	1.16291	0.1577
ENSG00000230303	0.0514276	0.000877539	3.01388	0.153063
ENSG00000230269	43.7342	10.1125	189.14	4.26e-07
ENSG00000230258	1.40216	1.29e-07	1.52847e+07	0.967389
ENSG00000230257	7.74	1.95505	30.6424	0.00355791
ENSG00000230223	10.5301	0.6784	163.447	0.0924454
ENSG00000230215	0.000455419	1.42062e-06	0.145997	0.00896059
ENSG00000230212	0.01665	0.000414173	0.669341	0.029782
ENSG00000230148	1.10565	1.02727	1.19002	0.00742743
ENSG00000230107	40.8369	0.0769704	21666.1	0.246509
ENSG00000230102	134.279	0.369177	48840.8	0.103369
ENSG00000230090	31.2576	0.0444665	21972.5	0.303385
ENSG00000230084	0.950129	0.86798	1.04005	0.267526
ENSG00000230082	1.92858	1.14164	3.25797	0.0140838
ENSG00000230051	0.504019	0.0911615	2.78665	0.432276
ENSG00000230040	9.5494	2.84969	32.0003	0.000254917
ENSG00000230024	0.95908	0.00698392	131.707	0.986727
ENSG00000229989	0.21824	5.19534e-12	9.16756e+09	0.902927
ENSG00000229970	49.8154	0.97133	2554.82	0.0517168
ENSG00000229953	7.0084	1.37376	35.7542	0.0191859
ENSG00000229912	8422.23	0.345763	2.05152e+08	0.0794495
ENSG00000229901	36.3157	1.1586	1138.3	0.0409815
ENSG00000229847	0.992131	0.762792	1.29042	0.953031
ENSG00000229846	108.046	1.87497e-19	6.22613e+22	0.847751
ENSG00000229801	0.692238	0.38625	1.24063	0.216593
ENSG00000229791	0.754076	0.426286	1.33392	0.332089
ENSG00000229776	0.00776611	1.67334e-08	3604.31	0.465553
ENSG00000229770	0.714233	0.310754	1.64159	0.428005
ENSG00000229694	59.1421	9.28365	376.768	1.57084e-05
ENSG00000229671	2.14397	1.18241	3.88748	0.0120117
ENSG00000229664	0.0133614	1.37177e-06	130.143	0.357077
ENSG00000229654	0.320821	0.0306988	3.35278	0.342351
ENSG00000229647	38.8784	8.12409	186.055	4.59531e-06
ENSG00000229628	0.198225	0.000476677	82.4312	0.598892
ENSG00000229588	2.64956	1.82757	3.84126	2.71823e-07
ENSG00000229537	270.977	0.247713	296427	0.116625
ENSG00000229520	1.1442	0.916931	1.42779	0.233131
ENSG00000229498	0.0439465	0.00451133	0.428099	0.00713585
ENSG00000229487	5.78734	0.437037	76.6372	0.182866
ENSG00000229403	1.22719	0.516937	2.9133	0.642565
ENSG00000229393	0.307926	0.0470739	2.01424	0.218992
ENSG00000229331	14060.5	0.274279	7.20793e+08	0.0843167
ENSG00000229323	6.234	0.00381573	10184.9	0.627827
ENSG00000229291	1.6403	0.529649	5.07994	0.39087
ENSG00000229271	2.37603e+11	108.587	5.19906e+20	0.0169791
ENSG00000229246	9202.1	0.131092	6.45947e+08	0.108915
ENSG00000229227	0.0281558	0.00338684	0.234068	0.000953677
ENSG00000229225	148.251	8.22249e-24	2.67295e+27	0.866207
ENSG00000229205	0.00012246	1.12e-25	1.33535e+17	0.715514
ENSG00000229196	4.76861	1.11452	20.403	0.0351906
ENSG00000229195	1.48799	0.906589	2.44223	0.115939
ENSG00000229162	1926.31	23.0448	161020	0.000810045
ENSG00000229109	6.10565	0.735462	50.6878	0.0938503
ENSG00000229108	1.10537	1.0578	1.15508	8.07e-06
ENSG00000229056	1181.54	2.79e-05	49970680298	0.429747
ENSG00000229055	2681.78	1.57e-08	458337000000000	0.549698
ENSG00000229043	1.11058	0.814579	1.51415	0.507201
ENSG00000228973	8753.22	0.00267376	28655899120	0.235643
ENSG00000228961	1.10149	0.0283005	42.8715	0.958733
ENSG00000228951	3327533154	1.86e-10	5.95e+28	0.332361
ENSG00000228909	63982.1	2.54748	1.60697e+09	0.0322848
ENSG00000228876	0.00545093	1.9e-47	1.56e+42	0.92051
ENSG00000228865	0.0024512	7.42e-06	0.810093	0.0422422
ENSG00000228857	1.71913	0.400631	7.37684	0.465948
ENSG00000228842	0.152938	3.6701e-16	6.3731e+13	0.912944
ENSG00000228800	429487	0.000132133	1396010000000000	0.245769
ENSG00000228739	0.138104	1.14065e-07	167208	0.78176
ENSG00000228735	106.592	0.301317	37707	0.118918
ENSG00000228718	48651.9	47.0342	5.03254e+07	0.00230934
ENSG00000228705	866.966	2.47369e-06	3.0385e+11	0.500365
ENSG00000228661	0.813397	0.633996	1.04356	0.104257
ENSG00000228651	1.95712	0.564458	6.78586	0.28984
ENSG00000228649	28.9362	3.22835	259.359	0.00263544
ENSG00000228630	2.03686	1.38345	2.9989	0.000312765
ENSG00000228573	2.12086	2.20893e-10	2.03629e+10	0.948884
ENSG00000228564	224.411	7.37283	6830.53	0.00189425
ENSG00000228560	1.47e-21	4.2e-97	5.15e+54	0.588858
ENSG00000228543	0.204193	0.00845796	4.92963	0.328095
ENSG00000228541	0.64131	0.0613319	6.70577	0.710674
ENSG00000228540	1.83796e+06	0.0560202	60301600000000	0.10235
ENSG00000228536	1.36143	0.320428	5.7844	0.675936
ENSG00000228526	8.07643	2.76837	23.5621	0.000131329
ENSG00000228485	11.7633	3.9163e-05	3.53329e+06	0.701685
ENSG00000228484	0.380649	0.130839	1.10742	0.0762782
ENSG00000228470	1.73491e+07	1842.07	1.63398e+11	0.000356417
ENSG00000228467	0.218082	0.00653352	7.27933	0.39484
ENSG00000228417	0.00273676	1.5932e-05	0.470114	0.0246128
ENSG00000228408	1.00672	0.953741	1.06264	0.808146
ENSG00000228391	265795	199.197	3.54659e+08	0.000669126
ENSG00000228353	0.0841318	0.000309549	22.866	0.386716
ENSG00000228340	2814162165	161468	49046900000000	1.26e-05
ENSG00000228323	429043	8458.48	2.17626e+07	9.55e-11
ENSG00000228271	1.65473e+08	0.00432098	6.33681e+18	0.127989
ENSG00000228265	3.98936	0.787306	20.2145	0.0946949
ENSG00000228255	9.28219e+07	0.0135332	6.36648e+17	0.11237
ENSG00000228222	2.1138	0.106939	41.782	0.622984
ENSG00000228214	0.647417	0.486493	0.861573	0.00286506
ENSG00000228192	9.52634	0.849244	106.861	0.0676276
ENSG00000228176	1.66607e+16	7.33459e-17	3.78451e+48	0.325795
ENSG00000228162	1.99548	1.46165	2.72428	1.36e-05
ENSG00000228150	52.4009	0.33872	8106.58	0.123782
ENSG00000228065	184.513	5.53873	6146.74	0.00353521
ENSG00000228031	1.29655	0.611694	2.74816	0.498043
ENSG00000227987	11.5764	3.16958	42.2809	0.000211039
ENSG00000227960	64.5243	2.26578	1837.51	0.0147433
ENSG00000227959	1.31894e+07	7217.18	24103593204	1.88e-05
ENSG00000227920	0.0188232	0.00126523	0.280038	0.00392679
ENSG00000227911	0.00966406	3.20615e-17	2.91297e+12	0.785055
ENSG00000227896	0.0259353	0.00260281	0.258427	0.0018485
ENSG00000227895	3.60591e-06	1.16677e-10	0.111441	0.0175042
ENSG00000227869	0.967291	0.596936	1.56742	0.892585
ENSG00000227769	3.1419	3.73e-31	2.64e+31	0.974862
ENSG00000227743	118.123	0.627322	22242.1	0.0741826
ENSG00000227718	0	0	Inf	0.995326
ENSG00000227712	2.10364e+08	0.0452328	9.78339e+17	0.0915314
ENSG00000227711	8.56309e+16	219847	3.33535e+28	0.00419226
ENSG00000227706	8.26396e+09	3.71118e-34	1.8402e+53	0.653861
ENSG00000227695	0.606126	0.216504	1.69691	0.340493
ENSG00000227683	55.9353	0.817386	3827.76	0.0619797
ENSG00000227674	1.02411e+19	3.40212e-23	3.08281e+60	0.369034
ENSG00000227634	2111526151	6.19e-19	7.21e+36	0.506832
ENSG00000227630	3.18925	0.414974	24.5108	0.264999
ENSG00000227602	0.878709	0.0779022	9.91151	0.916699
ENSG00000227591	1.06147	0.120904	9.31923	0.957075
ENSG00000227589	18536.3	0.0621753	5526226589	0.1265
ENSG00000227579	0.695706	0.4657	1.03931	0.0764468
ENSG00000227517	1.85e+47	2.61448e+18	1.31e+76	0.00132177
ENSG00000227496	5.09448e+12	175703	1.47714e+20	0.000845372
ENSG00000227467	0.0345229	0.000455715	2.61529	0.127372
ENSG00000227466	5.90276e-08	1.99955e-23	1.74252e+08	0.35974
ENSG00000227455	2.97725	1.38136	6.41688	0.0053608
ENSG00000227432	0.877411	0.793597	0.970076	0.0106786
ENSG00000227407	1.03505	0.934892	1.14593	0.507086
ENSG00000227386	3.49672e+06	20.9346	5.8406e+11	0.0140631
ENSG00000227365	5.96961	0.660647	53.9414	0.111641
ENSG00000227363	4.61781e+07	9416.11	2.26464e+11	4.69354e-05
ENSG00000227330	288251	1.94333e-19	4.27556e+29	0.657972
ENSG00000227308	50373477371	1.08e-13	2.34e+34	0.375455
ENSG00000227279	1.6285	1.09232	2.42788	0.0166965
ENSG00000227200	232508	12.7058	4254734518	0.0136019
ENSG00000227195	1.88958	0.915099	3.90176	0.085408
ENSG00000227188	2.30123	0.16905	31.3259	0.531558
ENSG00000227165	0.941157	0.723808	1.22377	0.650792
ENSG00000227145	1.54041	0.0417699	56.8079	0.814422
ENSG00000227128	17.2581	0.645952	461.091	0.0892742
ENSG00000227117	3.07204	1.32685	7.11264	0.00878769
ENSG00000227098	0.0014545	7.2167e-06	0.293149	0.015812
ENSG00000227094	1.54765	1.08594	2.20567	0.01569
ENSG00000227066	110.554	12.0341	1015.62	3.20298e-05
ENSG00000227053	1.59861	1.09848	2.32645	0.0142616
ENSG00000227014	15.5275	3.9805	60.5707	7.85e-05
ENSG00000226994	0.0215277	5.42312e-05	8.54564	0.208664
ENSG00000226965	276.404	0.37177	205501	0.0955884
ENSG00000226939	0.908846	0.837456	0.986321	0.0220233
ENSG00000226856	1.81181	0.692627	4.73945	0.225746
ENSG00000226846	1.69055e+11	693152	4.12313e+16	4.40831e-05
ENSG00000226835	5.90045	0.254618	136.736	0.26834
ENSG00000226828	0.039165	0.00216298	0.709159	0.028341
ENSG00000226822	3.04747e+06	31533.1	2.94519e+08	1.54e-10
ENSG00000226812	1.20875e+27	4.59057e+08	3.1828e+45	0.00395663
ENSG00000226806	1.30031e-09	1.76994e-45	9.55295e+26	0.627259
ENSG00000226798	6990.03	5.21068	9.377e+06	0.0159866
ENSG00000226786	0.657536	0.421655	1.02537	0.0643944
ENSG00000226779	1.43701e+07	7.44344e-22	2.77427e+35	0.619928
ENSG00000226764	2.36775	0.000448573	12498	0.843753
ENSG00000226746	0.000943331	9.07036e-06	0.0981079	0.003285
ENSG00000226702	1.67948	0.00642026	439.334	0.855153
ENSG00000226637	0.917948	0.639744	1.31714	0.642126
ENSG00000226562	0.574849	0.0175142	18.8676	0.755932
ENSG00000226482	8.39333e-112	0	Inf	0.997169
ENSG00000226453	2.84739	0.290265	27.9318	0.36908
ENSG00000226416	0.549316	0.320021	0.942902	0.029762
ENSG00000226409	2.50641	0.485176	12.9481	0.272764
ENSG00000226386	0.283673	0.102554	0.784665	0.0152197
ENSG00000226383	0.00553051	3.58433e-07	85.3342	0.290838
ENSG00000226363	1.19365	0.679774	2.09598	0.537745
ENSG00000226355	8.55004e-05	1.68548e-09	4.33723	0.0901639
ENSG00000226308	0.420409	0.188776	0.93626	0.0339058
ENSG00000226281	3110584508	6354.13	1522750000000000	0.00107546
ENSG00000226235	466680	159.487	1365565067	0.00134845
ENSG00000226206	2.86574	0.0002984	27521.7	0.821956
ENSG00000226200	0.00413535	0.000140391	0.121811	0.00147421
ENSG00000226172	2.04578	8.71e-06	480399	0.909679
ENSG00000226149	3162.84	25.413	393640	0.00105871
ENSG00000226097	1.54123e+37	2.52837e+09	9.39496e+64	0.00870971
ENSG00000226087	1.16771	0.000494101	2759.68	0.968793
ENSG00000226051	955.145	0.174914	5.21571e+06	0.118083
ENSG00000226031	0.0129529	0.000745123	0.225167	0.00285165
ENSG00000226012	1.65005e+09	7709.44	353159175282030	0.000701008
ENSG00000225978	0.660445	0.420225	1.03799	0.0721236
ENSG00000225969	42.7071	3.50142	520.903	0.00326143
ENSG00000225924	1.00525	0.962712	1.04967	0.812348
ENSG00000225916	31.6929	3.66287	274.223	0.00169436
ENSG00000225913	0.0351928	0.0025716	0.481619	0.0121664
ENSG00000225882	4.22179e+22	6.0255e+09	2.95802e+35	0.00055605
ENSG00000225877	3.37881	0.556485	20.5151	0.185819
ENSG00000225826	2.37216e-07	9.69768e-19	58025.9	0.254227
ENSG00000225822	0.545685	0.111071	2.68091	0.455804
ENSG00000225790	0.448119	1.3092e-09	1.53385e+08	0.93619
ENSG00000225785	1304444286421730	89617	1.89872e+25	0.00355639
ENSG00000225783	0.922803	0.83623	1.01834	0.109954
ENSG00000225765	3.17781	2.07156	4.87481	1.18381e-07
ENSG00000225746	4.28821	2.08154	8.8342	7.88138e-05
ENSG00000225742	1.64633	0.497151	5.45185	0.414477
ENSG00000225721	5.99908	0.599887	59.9929	0.127261
ENSG00000225667	0.185147	0.000729856	46.9673	0.550428
ENSG00000225649	1.3857	1.13226	1.69586	0.00154919
ENSG00000225605	51529.9	6.66979e-05	3.98113e+13	0.298758
ENSG00000225548	0.337005	4.03614e-07	281389	0.875762
ENSG00000225528	648.099	0.227782	1.84401e+06	0.110622
ENSG00000225465	0.403063	0.120117	1.35251	0.141264
ENSG00000225434	4.6137e+07	213769	9.95758e+09	1.23022e-10
ENSG00000225417	7.33312	0.0764276	703.602	0.392191
ENSG00000225413	0.832598	0.155436	4.45984	0.830587
ENSG00000225407	8557.26	202.459	361686	2.14e-06
ENSG00000225376	0.019479	0.000360261	1.05321	0.0530518
ENSG00000225365	2.90089	0.282735	29.7635	0.369961
ENSG00000225341	234.08	4.84497e-05	1.13094e+09	0.487202
ENSG00000225334	35.0493	0.128325	9572.96	0.214003
ENSG00000225231	0.0134034	4.54849e-06	39.4971	0.290053
ENSG00000225205	109.14	8.32417	1430.96	0.000351668
ENSG00000225180	9.73e-07	7.14e-13	1.32474	0.0547391
ENSG00000225174	4.34421	1.8319	10.302	0.000856061
ENSG00000225156	59681455	123.265	28896200000000	0.00734458
ENSG00000225152	0.0460867	1.9127e-12	1.11047e+09	0.80081
ENSG00000225126	6.72689	0.700923	64.5593	0.0985378
ENSG00000225107	2248774927004660	26807.9	1.88638e+26	0.00587823
ENSG00000225077	1022.86	1.09849	952441	0.0469342
ENSG00000225039	498.277	5.43748	45660.8	0.00704793
ENSG00000225007	26.8349	7.99359	90.0865	1.01513e-07
ENSG00000224961	8.1134	0.534195	123.227	0.13149
ENSG00000224959	6860.02	13.6547	3.44642e+06	0.00537326
ENSG00000224950	20804.8	399.278	1.08406e+06	8.24e-07
ENSG00000224924	0.931685	0.825493	1.05154	0.251777
ENSG00000224888	0.354768	0.0250527	5.02383	0.443492
ENSG00000224865	7.38646	1.4e-06	3.88796e+07	0.800082
ENSG00000224855	1.06181	0.00731101	154.212	0.981161
ENSG00000224853	215909	0.00107421	43396400000000	0.207975
ENSG00000224812	0.0067639	0.000189342	0.241628	0.00617222
ENSG00000224810	6.86504	0.533219	88.3853	0.139505
ENSG00000224746	23.9076	3.09455	184.703	0.00234333
ENSG00000224729	2.54425	0.460008	14.072	0.284563
ENSG00000224717	133.263	0.654471	27135.1	0.0712826
ENSG00000224671	13.0429	1.1e-07	1550821697	0.786608
ENSG00000224649	358.485	0.000231647	5.54775e+08	0.418585
ENSG00000224621	1.93461e+08	9884.52	3.78643e+12	0.000154058
ENSG00000224614	0.0482599	0.0023178	1.00484	0.0503654
ENSG00000224609	1.90286	1.12e-07	3.22441e+07	0.939615
ENSG00000224565	124.446	0.0384559	402718	0.242074
ENSG00000224563	2.49559e+09	0.16393	3.79917e+19	0.0704822
ENSG00000224549	31.5753	0.0894433	11146.7	0.248741
ENSG00000224533	251.744	6.52599e-19	9.71119e+22	0.819189
ENSG00000224468	711.53	25.2618	20041.1	0.000115244
ENSG00000224445	76390.7	1.73617e-06	3361150841055580	0.368546
ENSG00000224417	3.40625e+18	2.55987e+07	4.53e+29	0.00109376
ENSG00000224413	372765000000000	4291.33	3.24e+25	0.00903221
ENSG00000224397	3.64447	0.654633	20.2895	0.139864
ENSG00000224391	3.09e+29	23192600000000	4.11e+45	0.000337643
ENSG00000224387	0.153042	0.0171947	1.36216	0.0924006
ENSG00000224382	0.203915	4.35e-22	9.55962e+19	0.947795
ENSG00000224318	1.07045	0.967745	1.18406	0.185875
ENSG00000224298	45335.2	0.0249098	8.25089e+10	0.144873
ENSG00000224271	4.78682	0.000784828	29195.8	0.724749
ENSG00000224251	1.91072	0.057663	63.3136	0.716965
ENSG00000224243	1.00469	0.862135	1.17081	0.95223
ENSG00000224222	0.00940731	0.000472677	0.187226	0.00222879
ENSG00000224204	39.2393	7.57357	203.302	1.22964e-05
ENSG00000224184	316.597	1.76808	56690.7	0.0296095
ENSG00000224174	1.30256	0.846932	2.00331	0.22877
ENSG00000224149	0	0	Inf	0.997493
ENSG00000224128	8.91918	0.00386848	20564.1	0.579656
ENSG00000224127	0	0	Inf	0.996734
ENSG00000224116	0.127831	0.0195929	0.834015	0.0315839
ENSG00000224099	525659	3.36745e-06	8.20554e+16	0.316491
ENSG00000224086	0.268389	0.114065	0.631507	0.0025884
ENSG00000224063	1.15468	0.669149	1.99251	0.605375
ENSG00000224050	1.48787	0.397737	5.56586	0.554993
ENSG00000224048	5.1112e+12	0.0542921	4.81182e+26	0.074668
ENSG00000223969	1.26804	1.04011	1.54593	0.0188268
ENSG00000223966	8.27971e-14	1.47635e-37	4.64345e+10	0.280302
ENSG00000223949	33.109	0.00323229	339142	0.457589
ENSG00000223942	1.90032	2.61004e-11	1.38358e+11	0.959874
ENSG00000223941	2.27031	0.357382	14.4224	0.384745
ENSG00000223930	0.00565492	4.88356e-07	65.4811	0.278351
ENSG00000223812	1.74898	1.33126	2.29778	5.94913e-05
ENSG00000223800	8.01082e-22	5.81635e-64	1.10333e+21	0.32648
ENSG00000223786	7.44959e+11	0.24504	2.26479e+24	0.0623123
ENSG00000223784	2.39417	1.25545	4.56575	0.00803348
ENSG00000223783	0.000245624	1.5e-08	4.01726	0.0931425
ENSG00000223774	0.714761	0.531345	0.961493	0.0264522
ENSG00000223770	6.60374e+10	1.29696e-22	3.36243e+43	0.516741
ENSG00000223764	0.596195	0.409398	0.868222	0.00700115
ENSG00000223754	0.00643497	2.03878e-06	20.3106	0.219642
ENSG00000223725	1.20071e+06	4151.57	3.47266e+08	1.29e-06
ENSG00000223715	176.721	0.224622	139035	0.128257
ENSG00000223704	0.0337783	0.000156888	7.27255	0.216432
ENSG00000223697	0.00464669	6.34951e-06	3.40054	0.110432
ENSG00000223685	770.323	16.8057	35309.3	0.000659699
ENSG00000223675	540.553	30.1258	9699.22	1.94e-05
ENSG00000223652	0.967605	0.259769	3.6042	0.960854
ENSG00000223623	8.46216e+06	1.44385e-28	4.95953e+41	0.696151
ENSG00000223561	1.11005	0.769665	1.60097	0.576305
ENSG00000223552	1.76247	1.04971	2.95922	0.0320772
ENSG00000223523	1.8e+25	208449000000	1.55e+39	0.000382483
ENSG00000223492	2.61832e+31	1.4667e-37	4.67419e+99	0.366939
ENSG00000223486	7.39446	0.165946	329.494	0.301698
ENSG00000223485	28.2102	2.33054	341.472	0.00866488
ENSG00000223478	1.68998	1.11982	2.55045	0.0124581
ENSG00000223477	0.241669	0.0297088	1.96588	0.1842
ENSG00000223462	0.00747638	1.90546e-06	29.3347	0.246184
ENSG00000223403	2.18436	1.45588	3.27736	0.000160344
ENSG00000223401	1.08424	0.759389	1.54804	0.656236
ENSG00000223396	2.51949	0.555116	11.4351	0.23118
ENSG00000223382	1.12512	0.777961	1.62718	0.531172
ENSG00000222044	0.138971	0.0206236	0.936445	0.0426192
ENSG00000222035	34629240658	380.567	3.15105e+18	0.00944771
ENSG00000222032	1265.51	5.51e-07	2904120000000	0.515979
ENSG00000221571	0.467953	0.158813	1.37886	0.168419
ENSG00000215863	0.286894	0.00060987	134.96	0.690851
ENSG00000215196	0.00014289	1.14e-07	0.179144	0.0149992
ENSG00000215117	1.65451	0.375086	7.29809	0.506084
ENSG00000214894	2.44174e+20	1.49815e+08	3.97963e+32	0.00106758
ENSG00000214837	2.81426	0.00550506	1438.68	0.745058
ENSG00000214772	790573	31.4675	1.98619e+10	0.00860984
ENSG00000214733	0.597541	0.00272285	131.133	0.8515
ENSG00000214407	0.209122	6.79e-21	6.44157e+18	0.945509
ENSG00000214381	1.67025	0.723734	3.85466	0.229284
ENSG00000214146	139.315	0.088013	220519	0.189048
ENSG00000214145	23897.3	0.000201394	2835630000000	0.287871
ENSG00000214043	1.50912	0.000338013	6737.75	0.92354
ENSG00000213793	52.427	8.25585	332.926	2.69075e-05
ENSG00000213373	9.36236e-07	7.94021e-11	0.0110392	0.00370725
ENSG00000212856	114.391	10.7737	1214.56	8.42308e-05
ENSG00000207955	0.852026	0.671599	1.08093	0.18717
ENSG00000206337	1.07598	0.986696	1.17335	0.0975293
ENSG00000206028	0.882877	0.771457	1.01039	0.0703268
ENSG00000205959	0.235833	0.0457652	1.21527	0.0841857
ENSG00000205885	169.586	27.3892	1050.02	3.42e-08
ENSG00000205696	1.77475	1.2567	2.50636	0.00112441
ENSG00000205682	2.29784e+08	1.63691e-15	3.22563e+31	0.478956
ENSG00000205634	2.19425	0.00904454	532.335	0.779112
ENSG00000205632	0.165305	0.00491378	5.56103	0.315645
ENSG00000205628	1.6547e+07	569.903	480438000000	0.00152324
ENSG00000205537	4.64e+25	4.06623e+08	5.3e+42	0.00318611
ENSG00000205488	0.0297633	3.0757e-06	288.018	0.452918
ENSG00000205325	3469	78.4568	153383	2.48049e-05
ENSG00000205293	0.977819	0.936732	1.02071	0.305783
ENSG00000205037	1.33354	0.771349	2.30549	0.302773
ENSG00000205015	0.000362878	6.57245e-17	2.00352e+09	0.596685
ENSG00000204860	0.659293	0.285048	1.52489	0.330182
ENSG00000204802	0.00564926	0.000202383	0.157692	0.00230816
ENSG00000204791	0.802658	0.261308	2.46552	0.701034
ENSG00000204588	1.00814	0.935982	1.08585	0.83067
ENSG00000204362	7.87e+33	9.72e-15	6.38e+81	0.16553
ENSG00000204277	11.7397	1.51659	90.8754	0.0183332
ENSG00000204241	0.355736	0.196278	0.644738	0.000657775
ENSG00000204110	0.0219696	0.000299617	1.61093	0.0814433
ENSG00000203999	32.7084	5.44921	196.329	0.000136634
ENSG00000203900	0.0397629	0.00187846	0.841694	0.0383943
ENSG00000203886	0.0645502	0.0188526	0.221016	1.27832e-05
ENSG00000203650	27.1651	2.69909	273.404	0.00506639
ENSG00000203585	1.17263e+11	2.39294e+06	5746324793754660	3.73502e-06
ENSG00000203446	8.72488e+06	4365.15	17438946636	3.77e-05
ENSG00000203386	1.44543e+06	4.74783e-18	4.40047e+29	0.607167
ENSG00000197585	0.0158153	7.34e-13	3.40802e+08	0.732663
ENSG00000197463	2.92111	0.255363	33.4149	0.388623
ENSG00000197210	0.153137	0.0123342	1.9013	0.144286
ENSG00000197099	1.66535e+19	8.88e-06	3.12e+43	0.120644
ENSG00000196972	0.989534	0.909806	1.07625	0.806079
ENSG00000196960	0.00688108	3.14246e-06	15.0676	0.20453
ENSG00000196589	2.75273e-14	2.0233e-40	3.74513e+12	0.309161
ENSG00000196421	0.273016	0.0803453	0.927715	0.0375083
ENSG00000196273	1.47389	0.0976981	22.2355	0.779357
ENSG00000189295	0.869231	0.495609	1.52451	0.624903
ENSG00000189229	0.356423	1.19576e-05	10624	0.844406
ENSG00000189223	1.54578	1.24734	1.91563	6.91e-05
ENSG00000189196	6.8556e-06	6.78528e-09	0.00692666	0.000755255
ENSG00000188660	0.104365	0.0113245	0.961818	0.0461171
ENSG00000187621	1.09356e+17	3.84334e+06	3.11155e+27	0.00140083
ENSG00000187229	275.536	3.20971e-31	2.36533e+35	0.884536
ENSG00000187156	1.11021e+10	4.9305e-08	2.49987e+27	0.256532
ENSG00000186594	1.37073	1.19968	1.56617	3.54e-06
ENSG00000186369	0.982566	0.856353	1.12738	0.802021
ENSG00000186148	283.511	42.4091	1895.31	5.68331e-09
ENSG00000185904	1.09174	0.998333	1.19389	0.0544304
ENSG00000185433	0.0471247	0.000649761	3.41778	0.162208
ENSG00000184324	22.377	0.00230338	217389	0.507027
ENSG00000183242	33.936	4.64103	248.146	0.000516439
ENSG00000182376	0.0456604	5.31606e-05	39.2184	0.370538
ENSG00000182021	91.8032	0.00456022	1.84812e+06	0.371388
ENSG00000181800	0.0179875	0.000564166	0.573501	0.0229224
ENSG00000180769	0.645891	0.491655	0.848513	0.00168977
ENSG00000180458	0.910544	0.646775	1.28188	0.591273
ENSG00000180422	0.00120859	7.37e-08	19.8079	0.174821
ENSG00000179447	4.33612e-06	1.2167e-14	1545.32	0.219037
ENSG00000178977	2.22438	0.769664	6.4286	0.139817
ENSG00000178130	4.39749e-39	4.05001e-132	4.77478e+54	0.419059
ENSG00000177993	3.97677	5.21e-05	303784	0.809833
ENSG00000177822	8.45361	0.536315	133.249	0.129229
ENSG00000176320	433.885	1.53e-18	1.23e+23	0.800471
ENSG00000175772	1.03132	0.870093	1.22241	0.722198
ENSG00000174403	0.580125	0.053713	6.26561	0.653799
ENSG00000174171	1.19642	0.874701	1.63648	0.261764
ENSG00000172965	1.37896	1.1739	1.61982	9.16e-05
ENSG00000172250	0.948043	0.820344	1.09562	0.469792
ENSG00000167355	7.36761e+06	0.00321323	1.68932e+16	0.15045
ENSG00000164621	3.35595	0.658485	17.1035	0.145082
ENSG00000163364	1.15191	1.0479	1.26624	0.00340092
ENSG00000157306	0.0968891	0.0236386	0.397126	0.00118259
ENSG00000152487	0.17836	0.0316361	1.00556	0.0507394
ENSG00000146666	21657.7	0.358771	1307397676	0.0754935
ENSG00000136315	0.750372	0.28351	1.98603	0.563061
ENSG00000132832	0.757314	0.313609	1.82879	0.536592
ENSG00000130600	1.01267	1.00643	1.01894	6.44e-05
ENSG00000129816	56972.4	164.494	1.97323e+07	0.000242209
ENSG00000100181	0.981892	0.94194	1.02354	0.388561
ENSG00000099869	1.0308	0.810237	1.31141	0.804948
ENSG00000083622	3.29392	1.87571	5.78444	3.3352e-05
